# Supplementary material for: (E)-3-(9-Ethyl-9H-carbazol-3-yl)-1-(2-meth­oxy­phen­yl)prop-2-en-1-one
Source: Acta Crystallogr Sect E Struct Rep Online. 2014 Jan 22;70(Pt 2):o190. doi: 10.1107/S1600536814001263 (PMC3998340; doi:10.1107/S1600536814001263)
Supplement: Supplementary file 1 [file e-70-0o190-sup1.cif]

##############################################################################
#                                                                            #
# This CIF contains the data in a paper accepted for publication in          #
# Acta Crystallographica Section E. It conforms to the requirements of       #
# Notes for Authors for Acta Crystallographica Section E, and has been       #
# peer reviewed under the auspices of the IUCr Commission on Journals.       #
#                                                                            #
# Full details of the Crystallographic Information File format               #
# are given in the paper "The Crystallographic Information File (CIF):       #
# a New Standard Archive File for Crystallography" by S. R. Hall, F. H.      #
# Allen and I. D. Brown [Acta Cryst. (1991), A47, 655-685].                  #
#                                                                            #
# The current version of the core CIF dictionary is obtainable from          #
# ftp://ftp.iucr.org/pub/cif_core.dic.                                       #
#                                                                            #
# Software is freely available for graphical display of the structure(s)     #
# in this CIF. For information consult the CIF software page                 #
# http://www.iucr.org/resources/cif/software.                                #
#                                                                            #
# This file may be used for bona fide research purposes within the           #
# scientific community so long as proper attribution is given to the journal # 
# article from which it was obtained.                                        #
#                                                                            #
##############################################################################
data_global
_audit_creation_method     'WinGX routine CIF_UPDATE'
_journal_date_recd_electronic     2014-01-03
_journal_date_accepted     2014-01-17
_journal_name_full     'Acta Crystallographica, Section E'
_journal_year     2014
_journal_volume     70
_journal_issue      2
_journal_page_first     o190
_journal_page_last     o190
_journal_paper_category     QO
_journal_paper_doi     10.1107/S1600536814001263
_journal_coeditor_code     LH5681
_publ_contact_author_name     'Dr. Chenglong Li'
_publ_contact_author_address
;
Division of Medicinal Chemistry and Pharmacognosy
College of Pharmacy
The Ohio State University
Columbus, OH 43210
USA
;
_publ_contact_author_email     'li.728@osu.edu'
_publ_contact_author_fax     ?
_publ_contact_author_phone     '1-614-247-8786'
_publ_section_title
;\
(<i>E</i>)-3-(9-Ethyl-9<i>H</i>-carbazol-3-yl)-1-(2-methoxyphenyl)prop-2-en-1-\
one
;
_publ_section_title_footnote     .
loop_
    _publ_author_name
    _publ_author_address
    'Lai, Hongshan'
;
Division of Medicinal Chemistry and Pharmacognosy
College of Pharmacy
The Ohio State University
Columbus, OH 43210
USA
;
    'Gallucci, Judith C.'
;Department of Chemistry and Biochemistry
100 West 18th Avenue
The Ohio State University
Columbus, OH 43210
USA
;
    'Li, Chenglong'
;
Division of Medicinal Chemistry and Pharmacognosy
College of Pharmacy
The Ohio State University
Columbus, OH 43210
USA
;
data_I
_database_code_depnum_ccdc_archive 'CCDC 982124'
_audit_creation_method     'WinGX routine CIF_UPDATE'
_chemical_name_systematic
;\
(<i>E</i>)-3-(9-Ethyl-9<i>H</i>-carbazol-3-yl)-1-(2-methoxyphenyl)prop-2-en-1-\
one
;
_chemical_name_common     ?
_chemical_formula_moiety     'C24 H21 N1 O2'
_chemical_formula_sum     'C24 H21 N1 O2'
_chemical_formula_iupac     'C24 H21 N1 O2'
_chemical_formula_weight     355.42
_chemical_melting_point     ?
_symmetry_cell_setting     orthorhombic
_symmetry_space_group_name_H-M     'P b c a'
_symmetry_space_group_name_Hall     '-P 2ac 2ab'
loop_
    _symmetry_equiv_pos_as_xyz
    'x, y, z'
    '-x+1/2, -y, z+1/2'
    'x+1/2, -y+1/2, -z'
    '-x, y+1/2, -z+1/2'
    '-x, -y, -z'
    'x-1/2, y, -z-1/2'
    '-x-1/2, y-1/2, z'
    'x, -y-1/2, z-1/2'
_cell_length_a     15.9332(7)
_cell_length_b     7.8915(3)
_cell_length_c     30.4062(14)
_cell_angle_alpha     90
_cell_angle_beta     90
_cell_angle_gamma     90
_cell_volume     3823.2(3)
_cell_formula_units_Z     8
_cell_measurement_reflns_used     3814
_cell_measurement_theta_min     1.02
_cell_measurement_theta_max     25.03
_cell_measurement_temperature     150(2)
_exptl_crystal_description     'rectangular plate'
_exptl_crystal_colour     'pale yellow'
_exptl_crystal_size_max     0.35
_exptl_crystal_size_mid     0.27
_exptl_crystal_size_min     0.02
_exptl_crystal_density_diffrn     1.235
_exptl_crystal_density_method     'not measured'
_exptl_crystal_F_000     1504
_exptl_absorpt_coefficient_mu     0.078
_exptl_absorpt_correction_type     multi-scan
_exptl_absorpt_process_details     '(HKL Scalepack; Otwinowski & Minor, 1997)'
_exptl_absorpt_correction_T_min     0.746
_exptl_absorpt_correction_T_max     0.998
_exptl_special_details
;
All work was done at 150 K using an Oxford Cryosystems Cryostream Cooler.
The data collection strategy was set up to measure a quadrant of reciprocal
space with a redundancy factor of 3.0, which means that 90% of the data was
measured at least 3.0 times. Phi and omega scans with a frame width of 0.9
degree were used. Data integration was done with <i>DENZO</i>, and scaling and
merging of the data was done with <i>SCALEPACK</i>.
;
_diffrn_ambient_temperature     150(2)
_diffrn_radiation_type     MoK\a
_diffrn_radiation_wavelength     0.71073
_diffrn_radiation_monochromator     'horizonally mounted graphite crystal'
_diffrn_measurement_device_type     'Nonius KappaCCD'
_diffrn_measurement_device     '95mm CCD camera on \k-goniostat'
_diffrn_measurement_method     '\f and \w scans'
_diffrn_detector_area_resol_mean     9
_diffrn_reflns_number     31757
_diffrn_reflns_av_R_equivalents     0.070
_diffrn_reflns_theta_min     1.339
_diffrn_reflns_theta_max     24.999
_diffrn_reflns_theta_full     25
_diffrn_measured_fraction_theta_max     0.996
_diffrn_measured_fraction_theta_full     0.996
_diffrn_reflns_limit_h_min     -18
_diffrn_reflns_limit_h_max     18
_diffrn_reflns_limit_k_min     -9
_diffrn_reflns_limit_k_max     9
_diffrn_reflns_limit_l_min     -36
_diffrn_reflns_limit_l_max     35
_refine_special_details
;
For each methyl group, the hydrogen atoms were added at calculated positions
using a riding model with U(H) = 1.5 * <i>U</i>~eq~(bonded carbon atom). The
torsion angle, which defines the orientation of the methyl group about the
C---C or O---C bond, was refined. The rest of the hydrogen atoms were included
in the model at calculated positions using a riding model with U(H) = 1.2 *
<i>U</i>~eq~(bonded atom).
;
_reflns_number_total     3352
_reflns_number_gt     1845
_reflns_threshold_expression     'I > 2\s(I)'
_refine_ls_structure_factor_coef     Fsqd
_refine_ls_matrix_type     full
_refine_ls_R_factor_all     0.1193
_refine_ls_R_factor_gt     0.0475
_refine_ls_wR_factor_gt     0.083
_refine_ls_wR_factor_ref     0.1016
_refine_ls_goodness_of_fit_ref     1.001
_refine_ls_restrained_S_all     1.001
_refine_ls_number_reflns     3352
_refine_ls_number_parameters     246
_refine_ls_number_restraints     0
_refine_ls_number_constraints     0
_refine_ls_hydrogen_treatment     constr
_refine_ls_weighting_scheme     calc
_refine_ls_weighting_details
              'w=1/[\s^2^(Fo^2^)+(0.0412P)^2^+0.2950P] where P=(Fo^2^+2Fc^2^)/3'
_atom_sites_solution_hydrogens     geom
_atom_sites_solution_primary     direct
_atom_sites_solution_secondary     difmap
_refine_ls_shift/su_max     0
_refine_ls_shift/su_mean     0
_refine_diff_density_max     0.164
_refine_diff_density_min     -0.14
_refine_ls_extinction_method     none
loop_
    _atom_type_symbol
    _atom_type_description
    _atom_type_scat_dispersion_real
    _atom_type_scat_dispersion_imag
    _atom_type_scat_source
    C C 0.0033 0.0016 'International Tables Vol C Tables 4.2.6.8 and 6.1.1.4'
    H H 0 0 'International Tables Vol C Tables 4.2.6.8 and 6.1.1.4'
    N N 0.0061 0.0033 'International Tables Vol C Tables 4.2.6.8 and 6.1.1.4'
    O O 0.0106 0.006 'International Tables Vol C Tables 4.2.6.8 and 6.1.1.4'
_computing_data_collection     'COLLECT (Bruker, 2008)'
_computing_cell_refinement     'HKL Scalepack (Otwinowski & Minor 1997)'
_computing_data_reduction
                             'HKL Denzo and Scalepack (Otwinowski & Minor 1997)'
_computing_structure_solution     'SHELXS-2013 (Sheldrick, 2008)'
_computing_structure_refinement     'SHELXL-2013 (Sheldrick, 2008)'
_computing_molecular_graphics
;
ORTEP-3 for Windows (Farrugia, 2012) and PLATON
(Spek, 2009)
;
_computing_publication_material
                                   'WinGX publication routines (Farrugia, 2012)'
loop_
    _atom_site_type_symbol
    _atom_site_label
    _atom_site_fract_x
    _atom_site_fract_y
    _atom_site_fract_z
    _atom_site_U_iso_or_equiv
    _atom_site_adp_type
    _atom_site_calc_flag
    _atom_site_occupancy
    _atom_site_disorder_assembly
    _atom_site_disorder_group
    C C1 0.58107(13) 0.4180(3) 0.16865(7) 0.0365(5) Uani d 1 . .
    C C2 0.55972(13) 0.4813(3) 0.12727(7) 0.0425(6) Uani d 1 . .
    H H2 0.5137 0.4363 0.1112 0.051 Uiso calc 1 . .
    C C3 0.60792(14) 0.6114(3) 0.11058(7) 0.0477(6) Uani d 1 . .
    H H3 0.5943 0.6574 0.0826 0.057 Uiso calc 1 . .
    C C4 0.67642(14) 0.6775(3) 0.13385(7) 0.0492(6) Uani d 1 . .
    H H4 0.7089 0.7663 0.1214 0.059 Uiso calc 1 . .
    C C5 0.69696(13) 0.6144(3) 0.17475(7) 0.0451(6) Uani d 1 . .
    H H5 0.7433 0.6594 0.1906 0.054 Uiso calc 1 . .
    C C6 0.64896(12) 0.4840(3) 0.19261(7) 0.0345(5) Uani d 1 . .
    C C7 0.65009(12) 0.3956(3) 0.23405(7) 0.0339(5) Uani d 1 . .
    C C8 0.70128(12) 0.4038(3) 0.27101(7) 0.0362(5) Uani d 1 . .
    H H8 0.7475 0.4797 0.2714 0.043 Uiso calc 1 . .
    C C9 0.68545(12) 0.3019(3) 0.30752(7) 0.0355(5) Uani d 1 . .
    C C10 0.61672(12) 0.1890(3) 0.30591(7) 0.0404(6) Uani d 1 . .
    H H10 0.6051 0.1203 0.3308 0.048 Uiso calc 1 . .
    C C11 0.56615(13) 0.1754(3) 0.26952(7) 0.0410(6) Uani d 1 . .
    H H11 0.5207 0.0976 0.269 0.049 Uiso calc 1 . .
    C C12 0.58310(12) 0.2786(3) 0.23322(7) 0.0350(5) Uani d 1 . .
    C C13 0.47419(13) 0.1832(3) 0.17763(7) 0.0499(7) Uani d 1 . .
    H H13A 0.4331 0.2524 0.161 0.06 Uiso calc 1 . .
    H H13B 0.4447 0.1334 0.2032 0.06 Uiso calc 1 . .
    C C14 0.50550(18) 0.0424(3) 0.14849(9) 0.0828(9) Uani d 1 . .
    H H14A 0.5365 0.0907 0.1236 0.124 Uiso calc 1 . .
    H H14B 0.4577 -0.0232 0.1375 0.124 Uiso calc 1 . .
    H H14C 0.5427 -0.032 0.1654 0.124 Uiso calc 1 . .
    C C15 0.74185(12) 0.3152(3) 0.34485(7) 0.0372(5) Uani d 1 . .
    H H15 0.7867 0.3933 0.3413 0.045 Uiso calc 1 . .
    C C16 0.74025(12) 0.2341(3) 0.38357(7) 0.0379(5) Uani d 1 . .
    H H16 0.696 0.1573 0.39 0.045 Uiso calc 1 . .
    C C17 0.80689(13) 0.2638(3) 0.41605(7) 0.0369(5) Uani d 1 . .
    C C18 0.80572(12) 0.1765(3) 0.45984(7) 0.0337(5) Uani d 1 . .
    C C19 0.88251(13) 0.1376(3) 0.47869(7) 0.0426(6) Uani d 1 . .
    H H19 0.9326 0.1663 0.4634 0.051 Uiso calc 1 . .
    C C20 0.88829(15) 0.0581(3) 0.51919(8) 0.0493(6) Uani d 1 . .
    H H20 0.9416 0.0324 0.5315 0.059 Uiso calc 1 . .
    C C21 0.81594(16) 0.0168(3) 0.54127(7) 0.0507(6) Uani d 1 . .
    H H21 0.8193 -0.0387 0.5689 0.061 Uiso calc 1 . .
    C C22 0.73854(15) 0.0549(3) 0.52376(7) 0.0468(6) Uani d 1 . .
    H H22 0.6889 0.0257 0.5393 0.056 Uiso calc 1 . .
    C C23 0.73321(13) 0.1361(3) 0.48332(7) 0.0371(5) Uani d 1 . .
    C C24 0.58291(13) 0.1302(3) 0.48541(8) 0.0627(7) Uani d 1 . .
    H H24A 0.5824 0.0061 0.4864 0.094 Uiso calc 1 . .
    H H24B 0.5348 0.1704 0.4682 0.094 Uiso calc 1 . .
    H H24C 0.5794 0.1753 0.5154 0.094 Uiso calc 1 . .
    N N 0.54168(10) 0.2928(2) 0.19338(6) 0.0396(5) Uani d 1 . .
    O O1 0.86753(9) 0.35552(18) 0.40737(5) 0.0474(4) Uani d 1 . .
    O O2 0.65910(8) 0.18701(19) 0.46524(5) 0.0484(4) Uani d 1 . .
loop_
    _atom_site_aniso_label
    _atom_site_aniso_U_11
    _atom_site_aniso_U_22
    _atom_site_aniso_U_33
    _atom_site_aniso_U_12
    _atom_site_aniso_U_13
    _atom_site_aniso_U_23
    C1 0.0346(12) 0.0392(13) 0.0359(13) 0.0007(11) 0.0055(11) 0.0002(12)
    C2 0.0404(14) 0.0500(15) 0.0371(14) 0.0000(12) 0.0011(11) -0.0038(12)
    C3 0.0535(15) 0.0543(16) 0.0352(14) 0.0037(14) 0.0009(12) 0.0049(13)
    C4 0.0544(15) 0.0485(16) 0.0447(15) -0.0076(13) 0.0043(13) 0.0064(13)
    C5 0.0425(14) 0.0499(15) 0.0430(15) -0.0075(12) -0.0024(12) 0.0011(13)
    C6 0.0329(12) 0.0359(13) 0.0346(13) 0.0000(11) 0.0021(11) -0.0020(11)
    C7 0.0335(12) 0.0341(13) 0.0340(13) 0.0005(11) 0.0010(11) -0.0009(11)
    C8 0.0314(12) 0.0358(13) 0.0413(14) -0.0022(11) 0.0022(11) -0.0006(12)
    C9 0.0332(12) 0.0354(13) 0.0379(14) 0.0015(11) 0.0005(10) -0.0002(11)
    C10 0.0380(13) 0.0439(14) 0.0393(14) -0.0003(12) 0.0020(11) 0.0048(12)
    C11 0.0344(12) 0.0417(14) 0.0467(15) -0.0083(11) 0.0011(11) 0.0041(12)
    C12 0.0316(12) 0.0381(13) 0.0353(13) 0.0015(11) 0.0017(10) -0.0004(11)
    C13 0.0438(14) 0.0623(17) 0.0436(15) -0.0172(13) -0.0059(11) 0.0042(13)
    C14 0.098(2) 0.063(2) 0.087(2) -0.0234(17) 0.0054(18) -0.0195(17)
    C15 0.0338(12) 0.0378(13) 0.0399(14) -0.0011(11) 0.0003(11) 0.0002(11)
    C16 0.0325(12) 0.0418(14) 0.0392(13) -0.0034(11) 0.0015(11) -0.0002(12)
    C17 0.0333(12) 0.0384(13) 0.0391(14) 0.0014(12) 0.0042(11) -0.0034(11)
    C18 0.0319(12) 0.0344(13) 0.0348(13) -0.0029(11) 0.0014(10) -0.0041(10)
    C19 0.0391(13) 0.0468(15) 0.0419(15) -0.0024(12) -0.0010(11) -0.0014(12)
    C20 0.0488(15) 0.0516(16) 0.0477(16) 0.0036(13) -0.0094(13) -0.0023(13)
    C21 0.0688(18) 0.0469(16) 0.0364(14) -0.0024(15) -0.0019(14) -0.0003(12)
    C22 0.0507(16) 0.0477(15) 0.0420(15) -0.0090(13) 0.0101(12) -0.0023(12)
    C23 0.0375(14) 0.0372(13) 0.0366(14) 0.0001(11) -0.0004(11) -0.0032(11)
    C24 0.0386(14) 0.0740(18) 0.0756(18) -0.0062(14) 0.0152(13) -0.0085(15)
    N 0.0344(10) 0.0462(12) 0.0383(11) -0.0048(10) -0.0032(9) 0.0036(10)
    O1 0.0388(9) 0.0559(10) 0.0476(10) -0.0099(8) 0.0025(7) 0.0022(8)
    O2 0.0336(9) 0.0624(11) 0.0493(10) -0.0022(8) 0.0064(7) 0.0010(8)
_geom_special_details
;
All e.s.d.'s (except the e.s.d. in the dihedral angle between two l.s. planes)
are estimated using the full covariance matrix. The cell e.s.d.'s are taken
into account individually in the estimation of e.s.d.'s in distances, angles
and torsion angles; correlations between e.s.d.'s in cell parameters are only
used when they are defined by crystal symmetry. An approximate (isotropic)
treatment of cell e.s.d.'s is used for estimating e.s.d.'s involving l.s.
planes.
;
loop_
    _geom_bond_atom_site_label_1
    _geom_bond_atom_site_label_2
    _geom_bond_site_symmetry_2
    _geom_bond_distance
    _geom_bond_publ_flag
    C1 N . 1.391(2) n
    C1 C2 . 1.396(3) ?
    C1 C6 . 1.404(3) n
    C2 C3 . 1.379(3) ?
    C2 H2 . 0.95 ?
    C3 C4 . 1.402(3) ?
    C3 H3 . 0.95 ?
    C4 C5 . 1.379(3) ?
    C4 H4 . 0.95 ?
    C5 C6 . 1.393(3) ?
    C5 H5 . 0.95 ?
    C6 C7 . 1.440(3) n
    C7 C8 . 1.390(3) ?
    C7 C12 . 1.411(3) n
    C8 C9 . 1.394(3) ?
    C8 H8 . 0.95 ?
    C9 C10 . 1.412(3) ?
    C9 C15 . 1.452(3) n
    C10 C11 . 1.373(3) ?
    C10 H10 . 0.95 ?
    C11 C12 . 1.398(3) ?
    C11 H11 . 0.95 ?
    C12 N . 1.384(2) n
    C13 N . 1.461(2) n
    C13 C14 . 1.506(3) ?
    C13 H13A . 0.99 ?
    C13 H13B . 0.99 ?
    C14 H14A . 0.98 ?
    C14 H14B . 0.98 ?
    C14 H14C . 0.98 ?
    C15 C16 . 1.340(3) n
    C15 H15 . 0.95 ?
    C16 C17 . 1.469(3) n
    C16 H16 . 0.95 ?
    C17 O1 . 1.236(2) n
    C17 C18 . 1.499(3) n
    C18 C19 . 1.386(3) ?
    C18 C23 . 1.395(3) ?
    C19 C20 . 1.385(3) ?
    C19 H19 . 0.95 ?
    C20 C21 . 1.373(3) ?
    C20 H20 . 0.95 ?
    C21 C22 . 1.377(3) ?
    C21 H21 . 0.95 ?
    C22 C23 . 1.389(3) ?
    C22 H22 . 0.95 ?
    C23 O2 . 1.363(2) ?
    C24 O2 . 1.432(2) ?
    C24 H24A . 0.98 ?
    C24 H24B . 0.98 ?
    C24 H24C . 0.98 ?
loop_
    _geom_angle_atom_site_label_1
    _geom_angle_atom_site_label_2
    _geom_angle_atom_site_label_3
    _geom_angle_site_symmetry_1
    _geom_angle_site_symmetry_3
    _geom_angle
    _geom_angle_publ_flag
    N C1 C2 . . 129.15(19) ?
    N C1 C6 . . 109.29(18) ?
    C2 C1 C6 . . 121.5(2) ?
    C3 C2 C1 . . 117.5(2) ?
    C3 C2 H2 . . 121.2 ?
    C1 C2 H2 . . 121.2 ?
    C2 C3 C4 . . 121.7(2) ?
    C2 C3 H3 . . 119.2 ?
    C4 C3 H3 . . 119.2 ?
    C5 C4 C3 . . 120.4(2) ?
    C5 C4 H4 . . 119.8 ?
    C3 C4 H4 . . 119.8 ?
    C4 C5 C6 . . 119.2(2) ?
    C4 C5 H5 . . 120.4 ?
    C6 C5 H5 . . 120.4 ?
    C5 C6 C1 . . 119.7(2) ?
    C5 C6 C7 . . 133.8(2) ?
    C1 C6 C7 . . 106.50(18) ?
    C8 C7 C12 . . 119.25(18) ?
    C8 C7 C6 . . 133.78(19) ?
    C12 C7 C6 . . 106.96(17) ?
    C7 C8 C9 . . 120.71(19) ?
    C7 C8 H8 . . 119.6 ?
    C9 C8 H8 . . 119.6 ?
    C8 C9 C10 . . 118.47(19) ?
    C8 C9 C15 . . 117.97(18) ?
    C10 C9 C15 . . 123.55(19) ?
    C11 C10 C9 . . 122.2(2) ?
    C11 C10 H10 . . 118.9 ?
    C9 C10 H10 . . 118.9 ?
    C10 C11 C12 . . 118.51(19) ?
    C10 C11 H11 . . 120.7 ?
    C12 C11 H11 . . 120.7 ?
    N C12 C11 . . 130.25(19) ?
    N C12 C7 . . 108.86(17) ?
    C11 C12 C7 . . 120.86(19) ?
    N C13 C14 . . 112.70(19) ?
    N C13 H13A . . 109.1 ?
    C14 C13 H13A . . 109.1 ?
    N C13 H13B . . 109.1 ?
    C14 C13 H13B . . 109.1 ?
    H13A C13 H13B . . 107.8 ?
    C13 C14 H14A . . 109.5 ?
    C13 C14 H14B . . 109.5 ?
    H14A C14 H14B . . 109.5 ?
    C13 C14 H14C . . 109.5 ?
    H14A C14 H14C . . 109.5 ?
    H14B C14 H14C . . 109.5 ?
    C16 C15 C9 . . 129.8(2) ?
    C16 C15 H15 . . 115.1 ?
    C9 C15 H15 . . 115.1 ?
    C15 C16 C17 . . 120.0(2) ?
    C15 C16 H16 . . 120 ?
    C17 C16 H16 . . 120 ?
    O1 C17 C16 . . 121.00(19) ?
    O1 C17 C18 . . 117.93(18) ?
    C16 C17 C18 . . 121.00(19) ?
    C19 C18 C23 . . 118.0(2) ?
    C19 C18 C17 . . 117.27(19) ?
    C23 C18 C17 . . 124.75(19) ?
    C20 C19 C18 . . 121.8(2) ?
    C20 C19 H19 . . 119.1 ?
    C18 C19 H19 . . 119.1 ?
    C21 C20 C19 . . 119.1(2) ?
    C21 C20 H20 . . 120.5 ?
    C19 C20 H20 . . 120.5 ?
    C20 C21 C22 . . 120.7(2) ?
    C20 C21 H21 . . 119.6 ?
    C22 C21 H21 . . 119.6 ?
    C21 C22 C23 . . 119.9(2) ?
    C21 C22 H22 . . 120.1 ?
    C23 C22 H22 . . 120.1 ?
    O2 C23 C22 . . 123.10(19) ?
    O2 C23 C18 . . 116.32(18) ?
    C22 C23 C18 . . 120.5(2) ?
    O2 C24 H24A . . 109.5 ?
    O2 C24 H24B . . 109.5 ?
    H24A C24 H24B . . 109.5 ?
    O2 C24 H24C . . 109.5 ?
    H24A C24 H24C . . 109.5 ?
    H24B C24 H24C . . 109.5 ?
    C12 N C1 . . 108.39(16) ?
    C12 N C13 . . 126.16(18) ?
    C1 N C13 . . 125.12(18) ?
    C23 O2 C24 . . 117.99(17) ?
loop_
    _geom_torsion_atom_site_label_1
    _geom_torsion_atom_site_label_2
    _geom_torsion_atom_site_label_3
    _geom_torsion_atom_site_label_4
    _geom_torsion_site_symmetry_1
    _geom_torsion_site_symmetry_2
    _geom_torsion_site_symmetry_3
    _geom_torsion_site_symmetry_4
    _geom_torsion
    _geom_torsion_publ_flag
    N C1 C2 C3 . . . . 177.6(2) ?
    C6 C1 C2 C3 . . . . 0.1(3) ?
    C1 C2 C3 C4 . . . . 0.6(3) ?
    C2 C3 C4 C5 . . . . -0.7(3) ?
    C3 C4 C5 C6 . . . . 0.1(3) ?
    C4 C5 C6 C1 . . . . 0.5(3) ?
    C4 C5 C6 C7 . . . . -176.7(2) ?
    N C1 C6 C5 . . . . -178.57(18) ?
    C2 C1 C6 C5 . . . . -0.6(3) ?
    N C1 C6 C7 . . . . -0.6(2) ?
    C2 C1 C6 C7 . . . . 177.29(18) ?
    C5 C6 C7 C8 . . . . -2.6(4) ?
    C1 C6 C7 C8 . . . . 179.9(2) ?
    C5 C6 C7 C12 . . . . 178.0(2) ?
    C1 C6 C7 C12 . . . . 0.5(2) ?
    C12 C7 C8 C9 . . . . -2.0(3) ?
    C6 C7 C8 C9 . . . . 178.7(2) ?
    C7 C8 C9 C10 . . . . 0.6(3) ?
    C7 C8 C9 C15 . . . . 179.30(18) ?
    C8 C9 C10 C11 . . . . 0.9(3) ?
    C15 C9 C10 C11 . . . . -177.79(19) ?
    C9 C10 C11 C12 . . . . -0.8(3) ?
    C10 C11 C12 N . . . . -178.5(2) ?
    C10 C11 C12 C7 . . . . -0.7(3) ?
    C8 C7 C12 N . . . . -179.69(17) ?
    C6 C7 C12 N . . . . -0.2(2) ?
    C8 C7 C12 C11 . . . . 2.1(3) ?
    C6 C7 C12 C11 . . . . -178.43(18) ?
    C8 C9 C15 C16 . . . . 179.2(2) ?
    C10 C9 C15 C16 . . . . -2.1(3) ?
    C9 C15 C16 C17 . . . . 177.50(19) ?
    C15 C16 C17 O1 . . . . -4.2(3) ?
    C15 C16 C17 C18 . . . . 179.06(18) ?
    O1 C17 C18 C19 . . . . -29.0(3) ?
    C16 C17 C18 C19 . . . . 147.86(19) ?
    O1 C17 C18 C23 . . . . 149.2(2) ?
    C16 C17 C18 C23 . . . . -33.9(3) ?
    C23 C18 C19 C20 . . . . 1.2(3) ?
    C17 C18 C19 C20 . . . . 179.58(19) ?
    C18 C19 C20 C21 . . . . -0.1(3) ?
    C19 C20 C21 C22 . . . . -0.6(3) ?
    C20 C21 C22 C23 . . . . 0.0(3) ?
    C21 C22 C23 O2 . . . . -175.86(19) ?
    C21 C22 C23 C18 . . . . 1.3(3) ?
    C19 C18 C23 O2 . . . . 175.48(18) ?
    C17 C18 C23 O2 . . . . -2.7(3) ?
    C19 C18 C23 C22 . . . . -1.8(3) ?
    C17 C18 C23 C22 . . . . 179.97(19) ?
    C11 C12 N C1 . . . . 177.8(2) ?
    C7 C12 N C1 . . . . -0.2(2) ?
    C11 C12 N C13 . . . . -8.5(3) ?
    C7 C12 N C13 . . . . 173.47(18) ?
    C2 C1 N C12 . . . . -177.2(2) ?
    C6 C1 N C12 . . . . 0.5(2) ?
    C2 C1 N C13 . . . . 9.1(3) ?
    C6 C1 N C13 . . . . -173.23(18) ?
    C14 C13 N C12 . . . . -95.3(2) ?
    C14 C13 N C1 . . . . 77.3(3) ?
    C22 C23 O2 C24 . . . . -10.3(3) ?
    C18 C23 O2 C24 . . . . 172.48(19) ?
loop_
    _geom_hbond_atom_site_label_D
    _geom_hbond_atom_site_label_H
    _geom_hbond_atom_site_label_A
    _geom_hbond_site_symmetry_A
    _geom_hbond_distance_DH
    _geom_hbond_distance_HA
    _geom_hbond_distance_DA
    _geom_hbond_angle_DHA
    C2 H2 O1 6_556 0.95 2.48 3.387(3) 159.8
    C13 H13A O1 6_556 0.99 2.47 3.379(3) 153.1
_iucr_refine_instructions_details
;
TITL HLCL-66 in Pbca
CELL  0.71073  15.9332   7.8915  30.4062   90.000   90.000   90.000
ZERR     8.00   0.0007   0.0003   0.0014    0.000    0.000    0.000
LATT   1
SYMM  1/2 - X, - Y, 1/2 + Z
SYMM  1/2 + X, 1/2 - Y, - Z
SYMM  - X, 1/2 + Y, 1/2 - Z
SFAC  C    H    N    O
UNIT  192  168  8    16
ACTA 50.0
MERG   2
FMAP   2
PLAN   -25
TEMP -123
BOND
BOND $H
CONF
MPLA 13 C1 C2 C3 C4 C5 C6 C7 C8 C9 C10 C11 C12 N
MPLA 6 C18 C19 C20 C21 C22 C23
MPLA 13 C1 C2 C3 C4 C5 C6 C7 C8 C9 C10 C11 C12 N
MPLA 4 C15 C16 C17 O1
EQIV $1 x-1/2, y, -z+1/2
HTAB C2 O1_$1
HTAB C13 O1_$1
EQIV $2 -x+3/2, y-1/2, z
HTAB C16 O1_$2
HTAB C24 O1_$2
L.S.   4
WGHT    0.041200    0.295000
FVAR       0.17954
C1    1    0.581074    0.417981    0.168647    11.00000    0.03455    0.03919 =
         0.03586    0.00015    0.00546    0.00072
C2    1    0.559716    0.481251    0.127274    11.00000    0.04044    0.05002 =
         0.03713   -0.00380    0.00105   -0.00001
AFIX  43
H2    2    0.513676    0.436340    0.111203    11.00000   -1.20000
AFIX   0
C3    1    0.607918    0.611387    0.110581    11.00000    0.05353    0.05430 =
         0.03517    0.00490    0.00089    0.00370
AFIX  43
H3    2    0.594340    0.657367    0.082597    11.00000   -1.20000
AFIX   0
C4    1    0.676420    0.677531    0.133850    11.00000    0.05437    0.04847 =
         0.04470    0.00642    0.00433   -0.00758
AFIX  43
H4    2    0.708882    0.766340    0.121378    11.00000   -1.20000
AFIX   0
C5    1    0.696961    0.614416    0.174747    11.00000    0.04249    0.04993 =
         0.04297    0.00113   -0.00236   -0.00747
AFIX  43
H5    2    0.743313    0.659401    0.190556    11.00000   -1.20000
AFIX   0
C6    1    0.648964    0.483954    0.192608    11.00000    0.03289    0.03595 =
         0.03461   -0.00204    0.00211   -0.00005
C7    1    0.650092    0.395568    0.234045    11.00000    0.03351    0.03409 =
         0.03402   -0.00090    0.00096    0.00046
C8    1    0.701277    0.403805    0.271007    11.00000    0.03143    0.03580 =
         0.04131   -0.00064    0.00222   -0.00221
AFIX  43
H8    2    0.747540    0.479732    0.271389    11.00000   -1.20000
AFIX   0
C9    1    0.685454    0.301857    0.307519    11.00000    0.03322    0.03538 =
         0.03787   -0.00021    0.00052    0.00155
C10   1    0.616724    0.188997    0.305915    11.00000    0.03803    0.04389 =
         0.03930    0.00481    0.00199   -0.00029
AFIX  43
H10   2    0.605103    0.120261    0.330831    11.00000   -1.20000
AFIX   0
C11   1    0.566150    0.175373    0.269519    11.00000    0.03443    0.04171 =
         0.04672    0.00408    0.00109   -0.00830
AFIX  43
H11   2    0.520665    0.097561    0.269017    11.00000   -1.20000
AFIX   0
C12   1    0.583097    0.278584    0.233216    11.00000    0.03164    0.03811 =
         0.03529   -0.00042    0.00172    0.00151
C13   1    0.474189    0.183169    0.177627    11.00000    0.04379    0.06230 =
         0.04364    0.00419   -0.00594   -0.01720
AFIX  23
H13A  2    0.433147    0.252387    0.161048    11.00000   -1.20000
H13B  2    0.444726    0.133373    0.203214    11.00000   -1.20000
AFIX   0
C14   1    0.505501    0.042358    0.148495    11.00000    0.09780    0.06340 =
         0.08718   -0.01949    0.00535   -0.02339
AFIX 137
H14A  2    0.536476    0.090687    0.123635    11.00000   -1.50000
H14B  2    0.457695   -0.023243    0.137477    11.00000   -1.50000
H14C  2    0.542706   -0.031994    0.165416    11.00000   -1.50000
AFIX   0
C15   1    0.741852    0.315173    0.344850    11.00000    0.03384    0.03777 =
         0.03992    0.00021    0.00026   -0.00114
AFIX  43
H15   2    0.786722    0.393257    0.341298    11.00000   -1.20000
AFIX   0
C16   1    0.740251    0.234060    0.383569    11.00000    0.03253    0.04180 =
         0.03923   -0.00017    0.00150   -0.00345
AFIX  43
H16   2    0.695989    0.157315    0.390010    11.00000   -1.20000
AFIX   0
C17   1    0.806889    0.263753    0.416050    11.00000    0.03329    0.03841 =
         0.03906   -0.00338    0.00420    0.00145
C18   1    0.805720    0.176539    0.459835    11.00000    0.03187    0.03435 =
         0.03484   -0.00407    0.00141   -0.00288
C19   1    0.882514    0.137638    0.478690    11.00000    0.03912    0.04682 =
         0.04191   -0.00142   -0.00098   -0.00236
AFIX  43
H19   2    0.932565    0.166306    0.463427    11.00000   -1.20000
AFIX   0
C20   1    0.888292    0.058076    0.519191    11.00000    0.04879    0.05161 =
         0.04765   -0.00232   -0.00943    0.00364
AFIX  43
H20   2    0.941581    0.032432    0.531525    11.00000   -1.20000
AFIX   0
C21   1    0.815938    0.016788    0.541266    11.00000    0.06882    0.04686 =
         0.03642   -0.00027   -0.00191   -0.00240
AFIX  43
H21   2    0.819338   -0.038706    0.568935    11.00000   -1.20000
AFIX   0
C22   1    0.738538    0.054903    0.523755    11.00000    0.05072    0.04769 =
         0.04201   -0.00226    0.01011   -0.00898
AFIX  43
H22   2    0.688868    0.025733    0.539293    11.00000   -1.20000
AFIX   0
C23   1    0.733207    0.136094    0.483325    11.00000    0.03751    0.03723 =
         0.03661   -0.00318   -0.00038    0.00009
C24   1    0.582914    0.130224    0.485409    11.00000    0.03856    0.07404 =
         0.07556   -0.00849    0.01521   -0.00618
AFIX 137
H24A  2    0.582395    0.006106    0.486419    11.00000   -1.50000
H24B  2    0.534823    0.170386    0.468231    11.00000   -1.50000
H24C  2    0.579385    0.175322    0.515382    11.00000   -1.50000
AFIX   0
N     3    0.541679    0.292797    0.193381    11.00000    0.03441    0.04622 =
         0.03829    0.00363   -0.00317   -0.00481
O1    4    0.867525    0.355517    0.407374    11.00000    0.03884    0.05586 =
         0.04758    0.00223    0.00252   -0.00993
O2    4    0.659100    0.187005    0.465238    11.00000    0.03356    0.06245 =
         0.04925    0.00097    0.00639   -0.00220
HKLF 4
REM  HLCL-66 in Pbca
REM R1 =  0.0475 for    1845 Fo > 4sig(Fo)  and  0.1193 for all    3352 data
REM    246 parameters refined using      0 restraints
END
;
