# Supplementary material for: (E)-3-(9-Ethyl-9H-carbazol-3-yl)-1-(2-meth­oxy­phen­yl)prop-2-en-1-one
Source: Acta Crystallogr Sect E Struct Rep Online. 2014 Jan 22;70(Pt 2):o190. doi: 10.1107/S1600536814001263 (PMC3998340; doi:10.1107/S1600536814001263)
Supplement: Supplementary file 2 [file e-70-0o190-Isup2.hkl]

#
# h,k,l, Fc-squared, Fo-squared, sigma(Fo-squared), status flag
#
data_I
_shelx_title ' Lai 1977b in Pbca'
_shelx_refln_list_code          4
_shelx_F_calc_maximum      225.07
_exptl_crystal_F_000      1504.00
_reflns_d_resolution_high  0.8409

loop_
 _space_group_symop_operation_xyz
 'x, y, z'
 '-x+1/2, -y, z+1/2'
 'x+1/2, -y+1/2, -z'
 '-x, y+1/2, -z+1/2'
 '-x, -y, -z'
 'x-1/2, y, -z-1/2'
 '-x-1/2, y-1/2, z'
 'x, -y-1/2, z-1/2'

_cell_length_a    15.9332
_cell_length_b     7.8915
_cell_length_c    30.4062
_cell_angle_alpha  90.000
_cell_angle_beta   90.000
_cell_angle_gamma  90.000

_shelx_F_squared_multiplier     1.000

loop_
 _refln_index_h
 _refln_index_k
 _refln_index_l
 _refln_F_squared_calc
 _refln_F_squared_meas
 _refln_F_squared_sigma
 _refln_observed_status
   2   0   0      20359.23      19838.72       260.59 o
   4   0   0       4615.85       4926.33        83.76 o
   6   0   0       1150.54       1169.54        27.92 o
   8   0   0       1374.53       1402.21        34.12 o
  10   0   0          9.76        -15.51        15.51 o
  12   0   0        182.59        167.52        31.02 o
  14   0   0        375.80        415.70        58.94 o
  16   0   0        974.61       1045.45        74.45 o
  18   0   0        883.61        791.07        83.76 o
   2   1   0       5419.89       5348.23        49.64 o
   4   1   0       9542.76       9207.40        99.27 o
   6   1   0       2343.62       2323.57        34.12 o
   8   1   0         88.49         86.86         9.31 o
  10   1   0        991.79       1026.84        27.92 o
  12   1   0       5039.26       5239.66        86.86 o
  14   1   0       3081.88       3086.71        74.45 o
  16   1   0        217.79        220.26        40.33 o
  18   1   0          1.35         34.12        49.64 o
   0   2   0      12291.18      12036.63       152.01 o
   2   2   0       3537.97       3334.89        37.23 o
   4   2   0        213.88        232.67        12.41 o
   6   2   0        156.32        161.32        12.41 o
   8   2   0        762.84        831.40        24.82 o
  10   2   0         59.45         74.45        18.61 o
  12   2   0          1.91         18.61        21.72 o
  14   2   0        909.20        924.46        49.64 o
  16   2   0         92.80         62.04        40.33 o
  18   2   0        176.62        316.43        68.25 o
   2   3   0       1043.48        961.69        18.61 o
   4   3   0       1029.93       1064.06        27.92 o
   6   3   0       2916.01       2919.19        49.64 o
   8   3   0          1.33         21.72        15.51 o
  10   3   0        534.42        533.58        27.92 o
  12   3   0        269.57        307.12        34.12 o
  14   3   0        172.00        158.21        34.12 o
  16   3   0        750.37        747.64        55.84 o
   0   4   0       1701.13       1572.83        40.33 o
   2   4   0        242.25        251.28        15.51 o
   4   4   0       3160.70       3248.03        65.15 o
   6   4   0        191.33        167.52        18.61 o
   8   4   0       1013.11       1181.95        43.43 o
  10   4   0        770.49        825.19        40.33 o
  12   4   0        236.88        257.48        34.12 o
  14   4   0        143.14         74.45        46.53 o
  16   4   0         12.89        -12.41        49.64 o
   2   5   0        825.59        843.80        24.82 o
   4   5   0         17.97          9.31        18.61 o
   6   5   0         39.98         21.72        18.61 o
   8   5   0         97.28        148.91        27.92 o
  10   5   0        196.11        192.34        40.33 o
  12   5   0          0.02         43.43        34.12 o
  14   5   0         11.19         18.61        46.53 o
  16   5   0         33.70        111.68       130.29 o
   0   6   0       1695.46       1783.78        62.04 o
   2   6   0          1.31         -9.31        21.72 o
   4   6   0        167.60        195.44        34.12 o
   6   6   0        601.30        542.89        34.12 o
   8   6   0          5.61         37.23        34.12 o
  10   6   0        499.58        480.84        55.84 o
  12   6   0          2.83        -34.12        52.74 o
  14   6   0         47.21         37.23        58.94 o
   2   7   0         87.63         58.94        27.92 o
   4   7   0         84.80         52.74        24.82 o
   6   7   0         12.17         58.94        68.25 o
   8   7   0          7.77         74.45        40.33 o
  10   7   0          1.74         34.12        46.53 o
  12   7   0         44.68        207.85        77.56 o
   0   8   0        105.38        164.42        83.76 o
   2   8   0         65.07          3.10        83.76 o
   4   8   0         91.87        189.24        62.04 o
   6   8   0          2.05        -37.23        37.23 o
   8   8   0         12.84        -49.64        62.04 o
   2   9   0        415.68        238.87        62.04 o
   4   9   0         44.70        102.37        58.94 o
   1   1   1       2812.02       2753.57        22.95 o
   2   1   1      18535.22      18114.27       115.70 o
   3   1   1       1742.36       1737.42        14.13 o
   4   1   1       1387.61       1430.13        13.16 o
   5   1   1       1907.98       1993.68        52.74 o
   6   1   1       2234.21       2166.51        25.15 o
   7   1   1        982.58       1008.31        15.36 o
   8   1   1         15.11         44.53        18.61 o
   9   1   1        205.54        204.93        10.97 o
  10   1   1        322.60        336.45        21.72 o
  11   1   1        683.06        647.67        38.78 o
  12   1   1         17.96         29.57        16.34 o
  13   1   1       1702.49       1712.50        33.95 o
  14   1   1         11.82         46.53        24.13 o
  15   1   1         27.85         -1.48        22.95 o
  16   1   1        176.90        195.88        26.32 o
  17   1   1         22.95         34.45        31.75 o
  18   1   1        167.19        149.22        36.14 o
   0   2   1         58.26         83.76         6.20 o
   1   2   1       9594.96       9303.47        66.88 o
   2   2   1       3220.02       2979.56        27.92 o
   3   2   1       2133.72       2045.97        19.74 o
   4   2   1        271.31        294.74         6.58 o
   5   2   1       3230.17       3278.78        36.52 o
   6   2   1         13.86          4.87         9.31 o
   7   2   1        272.57        269.44         9.69 o
   8   2   1          7.92         10.86         6.58 o
   9   2   1         14.63          8.42         7.45 o
  10   2   1        866.43        874.32        19.38 o
  11   2   1        266.14        277.81        21.72 o
  12   2   1          3.38         24.37        14.89 o
  13   2   1        209.82        198.12        20.75 o
  14   2   1        247.60        257.48        35.68 o
  15   2   1         64.87         90.44        28.26 o
  16   2   1         68.59         55.51        30.48 o
  17   2   1         34.90         79.00        80.66 o
  18   2   1        271.65        249.83        41.68 o
   1   3   1       5055.16       5077.29        49.32 o
   2   3   1          6.98         -4.65         4.65 o
   3   3   1       4601.02       4475.98        49.88 o
   4   3   1       1226.30       1255.19        19.38 o
   5   3   1         29.75         49.84        15.51 o
   6   3   1       4756.76       5126.92        58.14 o
   7   3   1        547.92        528.10        14.89 o
   8   3   1         24.43         21.02        34.12 o
   9   3   1         27.38         35.37        10.32 o
  10   3   1          9.86         19.39        21.72 o
  11   3   1         22.56         25.65        16.34 o
  12   3   1       1966.10       1963.49        51.19 o
  13   3   1        167.58        176.54        32.57 o
  14   3   1         83.60         82.94        43.43 o
  15   3   1        128.59        133.05        38.78 o
  16   3   1         16.01         31.23        32.04 o
  17   3   1          1.65        -26.68        37.97 o
   0   4   1       2381.09       2379.41        34.12 o
   1   4   1        127.58        127.19         6.58 o
   2   4   1          2.42         -1.55         7.76 o
   3   4   1         98.03         90.83        11.92 o
   4   4   1       1252.21       1291.57        25.24 o
   5   4   1         72.11         51.52         9.69 o
   6   4   1          0.61         18.61         6.58 o
   7   4   1        981.80       1055.84        44.98 o
   8   4   1        117.03        128.91        17.55 o
   9   4   1          2.18         21.72        27.92 o
  10   4   1         49.13         68.25        19.74 o
  11   4   1         42.08         43.98        18.55 o
  12   4   1          1.13         15.51        24.13 o
  13   4   1         19.34         40.46        26.05 o
  14   4   1        188.50        192.23        44.98 o
  15   4   1        111.49         31.02        37.23 o
  16   4   1          4.09        -32.69        32.69 o
  17   4   1         51.01        123.22        53.67 o
   1   5   1          8.16         10.86         8.77 o
   2   5   1        151.23        148.91         9.69 o
   3   5   1          2.23         19.78        13.96 o
   4   5   1        295.68        286.62        18.61 o
   5   5   1        221.67        230.62        26.37 o
   6   5   1        420.98        445.78        22.95 o
   7   5   1        540.36        556.57        23.83 o
   8   5   1        767.15        701.27        28.26 o
   9   5   1        372.83        324.05        68.25 o
  10   5   1          3.51         24.82        28.26 o
  11   5   1        145.97        111.68        28.52 o
  12   5   1          1.97         24.20        49.64 o
  13   5   1          8.35         21.72        24.13 o
  14   5   1        101.24         62.04        30.71 o
  15   5   1          6.67        -53.51        54.29 o
  16   5   1        103.30         88.50        55.66 o
   0   6   1        521.03        536.68        21.72 o
   1   6   1        488.99        496.53        19.74 o
   2   6   1          8.03         30.58        14.89 o
   3   6   1        161.12        156.25        18.55 o
   4   6   1         23.33         37.43        20.16 o
   5   6   1         60.97         29.47        17.55 o
   6   6   1        290.72        289.04        21.94 o
   7   6   1         28.11         55.68        20.07 o
   8   6   1        536.94        452.92        33.53 o
   9   6   1        110.91        160.40        26.32 o
  10   6   1         29.17         -7.06        31.30 o
  11   6   1          1.23          4.25        29.55 o
  12   6   1         13.68         80.82        48.08 o
  13   6   1         26.40         50.52        62.04 o
  14   6   1         88.98        101.99        77.56 o
   1   7   1         10.18         18.14        46.53 o
   2   7   1        200.52        201.75        24.33 o
   3   7   1          0.27          8.14        17.14 o
   4   7   1        141.09        121.70        21.94 o
   5   7   1         46.16         49.64        24.82 o
   6   7   1        177.69        167.41        31.02 o
   7   7   1          3.67        -40.33        40.33 o
   8   7   1         26.63         48.08        26.32 o
   9   7   1         15.97         25.78        31.75 o
  10   7   1         55.80         39.09        36.14 o
  11   7   1         31.84        -35.74        46.88 o
  12   7   1         12.97         76.86       120.99 o
   0   8   1        560.11        412.60        74.45 o
   1   8   1        208.16        307.14        44.67 o
   2   8   1         40.95         73.42        74.45 o
   3   8   1         25.88         12.41        35.10 o
   4   8   1          0.43        -13.60        36.52 o
   5   8   1          3.56          0.41        32.69 o
   6   8   1          3.88         14.78        38.78 o
   7   8   1         29.06        104.61        43.43 o
   8   8   1        328.76        261.08        80.66 o
   9   8   1         90.45        138.93        40.54 o
   1   9   1         78.29        164.42        86.86 o
   2   9   1        393.35        350.91       107.03 o
   3   9   1          5.00         11.56        93.07 o
   4   9   1         36.35         51.95        60.49 o
   5   9   1          0.84         -6.20        80.66 o
   0   0   2         63.26         80.66         9.31 o
   1   0   2       5149.61       5196.23        55.84 o
   2   0   2      23885.49      23524.16       198.54 o
   3   0   2      19224.63      18551.30       167.52 o
   4   0   2       2513.79       2550.03        27.92 o
   5   0   2        178.34        173.72         9.31 o
   6   0   2        475.74        511.87        15.51 o
   7   0   2       2741.89       2584.15        40.33 o
   8   0   2       2839.36       2711.34        43.43 o
   9   0   2       2717.29       2745.47        49.64 o
  10   0   2        264.30        223.36        21.72 o
  11   0   2        206.97        223.36        21.72 o
  12   0   2         99.75         71.35        18.61 o
  13   0   2          3.59        -18.61        37.23 o
  14   0   2        559.58        592.52        37.23 o
  15   0   2        199.66        266.79        37.23 o
  16   0   2         72.12         37.23        37.23 o
  17   0   2        567.59        533.58        43.43 o
  18   0   2        250.71        378.47        58.94 o
   1   1   2       2528.36       2482.11        20.75 o
   2   1   2      30759.47      30418.41       202.19 o
   3   1   2      13216.08      13112.89        90.86 o
   4   1   2        903.25        885.35         9.69 o
   5   1   2        165.03        169.81         7.45 o
   6   1   2         30.56         32.27         7.45 o
   7   1   2        532.27        490.15        11.92 o
   8   1   2        932.65        985.88        37.23 o
   9   1   2        208.38        218.44        11.92 o
  10   1   2          9.03         31.02        10.97 o
  11   1   2        273.42        275.66        18.61 o
  12   1   2        650.15        654.33        32.57 o
  13   1   2        216.52        194.89        17.55 o
  14   1   2       2277.32       2351.97        49.64 o
  15   1   2        543.21        605.54        29.55 o
  16   1   2         86.32        103.38        32.69 o
  17   1   2        615.24        664.02        40.33 o
  18   1   2         19.76         50.81        51.19 o
   0   2   2       5232.47       4960.46        46.53 o
   1   2   2      36610.13      36975.45       239.92 o
   2   2   2       2905.54       2772.03        23.27 o
   3   2   2          0.05         -1.86         6.20 o
   4   2   2        387.47        390.88         7.98 o
   5   2   2        407.21        417.15         7.45 o
   6   2   2       5424.33       5695.68        51.51 o
   7   2   2          4.73         11.97         7.45 o
   8   2   2         87.02         89.39         9.69 o
   9   2   2        113.75         93.98        12.62 o
  10   2   2         53.85         39.20        11.92 o
  11   2   2        118.41        157.40        14.89 o
  12   2   2          7.98         -6.20        27.92 o
  13   2   2         37.14         52.39        19.38 o
  14   2   2        764.33        696.11        27.35 o
  15   2   2        130.66         78.62        49.64 o
  16   2   2        124.29        114.33        36.52 o
  17   2   2        414.55        366.17        37.29 o
  18   2   2         11.06         66.91        49.64 o
   1   3   2        246.71        258.61         7.45 o
   2   3   2       1139.19       1138.52        15.36 o
   3   3   2         19.02         16.55        15.51 o
   4   3   2        429.65        438.51        13.96 o
   5   3   2         55.26         62.04         7.45 o
   6   3   2       3918.24       4126.27        43.97 o
   7   3   2        771.77        770.60        31.02 o
   8   3   2        951.74       1011.16        18.55 o
   9   3   2          0.05         -9.69         9.69 o
  10   3   2        129.68        138.57        18.61 o
  11   3   2        178.24        198.73        21.55 o
  12   3   2          0.30         18.61        18.55 o
  13   3   2       1617.26       1664.50        49.88 o
  14   3   2          6.95         15.51        32.57 o
  15   3   2         16.33          8.59        29.47 o
  16   3   2         45.71          4.65        28.52 o
  17   3   2        119.13        180.15        40.54 o
   0   4   2        496.57        483.95        12.41 o
   1   4   2          1.51          6.20         6.58 o
   2   4   2       1264.92       1256.64        18.55 o
   3   4   2       1760.70       1809.72        26.37 o
   4   4   2        536.83        544.72        11.92 o
   5   4   2         66.20         55.13         7.45 o
   6   4   2       1627.23       1743.69        25.15 o
   7   4   2        179.90        153.30        11.92 o
   8   4   2       1018.04       1007.16        35.68 o
   9   4   2        717.45        754.71        28.26 o
  10   4   2        143.23        140.43        37.23 o
  11   4   2         72.35         59.75        24.82 o
  12   4   2         22.89         20.39        22.34 o
  13   4   2        384.60        405.53        32.57 o
  14   4   2          5.03        -31.47        31.47 o
  15   4   2         74.48         85.31        51.19 o
  16   4   2         34.19        -10.80        43.43 o
  17   4   2          2.25         22.87        46.21 o
   1   5   2        729.69        739.42        18.61 o
   2   5   2        241.96        240.53        18.61 o
   3   5   2          2.32          1.69        11.92 o
   4   5   2          0.95         -7.76        20.16 o
   5   5   2        255.21        267.21        16.34 o
   6   5   2        210.88        167.52        15.36 o
   7   5   2        419.23        452.41        34.12 o
   8   5   2          6.46         33.35        23.27 o
   9   5   2        172.67        112.76        28.26 o
  10   5   2        185.67        177.89        31.02 o
  11   5   2        341.46        291.69        28.26 o
  12   5   2         25.79         58.06        22.95 o
  13   5   2         24.53         40.33        26.32 o
  14   5   2        240.43        335.02        43.43 o
  15   5   2          1.36        -26.08        40.54 o
  16   5   2         15.92        -55.84       130.29 o
   0   6   2        445.03        446.72        21.72 o
   1   6   2         47.27         53.94        12.62 o
   2   6   2        281.68        265.80        24.82 o
   3   6   2        422.04        448.43        20.16 o
   4   6   2        120.53         92.13        21.72 o
   5   6   2          1.87          0.19        17.14 o
   6   6   2        186.54        197.59        20.75 o
   7   6   2        497.28        492.12        26.83 o
   8   6   2        295.11        273.69        46.53 o
   9   6   2         15.09         37.23        43.43 o
  10   6   2        106.48         78.46        32.69 o
  11   6   2         54.41         63.79        34.28 o
  12   6   2          0.24         35.08        42.40 o
  13   6   2          2.19        -28.84        46.93 o
  14   6   2         55.50         48.42        49.88 o
   1   7   2         52.42         47.07        25.15 o
   2   7   2         36.45         28.08        20.75 o
   3   7   2        362.20        348.93        52.74 o
   4   7   2         35.54         50.06        22.96 o
   5   7   2          8.45         39.48        23.83 o
   6   7   2         48.62         48.08        21.94 o
   7   7   2          0.20        -19.18        23.83 o
   8   7   2        117.86        158.76        30.71 o
   9   7   2        124.25        159.69        49.64 o
  10   7   2          2.44         -5.26        34.96 o
  11   7   2         55.79         49.96        40.14 o
  12   7   2         24.73         77.62        51.24 o
   0   8   2        147.56        189.24        55.84 o
   1   8   2         53.08         62.89        44.63 o
   2   8   2         87.16         89.42        43.71 o
   3   8   2          6.89        -52.74        55.84 o
   4   8   2         25.03         -6.40        49.30 o
   5   8   2          4.34         50.60        35.68 o
   6   8   2        151.56         25.88        41.88 o
   7   8   2         20.05         61.53        40.33 o
   8   8   2          2.35        -31.75        31.75 o
   9   8   2          0.50        -68.25       136.50 o
   1   9   2         42.39         59.07        57.39 o
   2   9   2         22.01         56.40        59.58 o
   3   9   2        158.10         13.69        76.00 o
   4   9   2          4.11        -75.46        75.46 o
   5   9   2          3.42        -86.86        86.86 o
   1   1   3       9789.99       9834.37        75.66 o
   2   1   3       6788.26       6783.81        53.44 o
   3   1   3      18089.60      17981.85       116.97 o
   4   1   3      11378.51      11320.31        75.66 o
   5   1   3       7197.17       7147.88        61.80 o
   6   1   3        109.61        100.23         7.45 o
   7   1   3          3.81         -2.66        13.96 o
   8   1   3       1229.76       1357.99        32.57 o
   9   1   3        359.14        332.15        31.02 o
  10   1   3         34.41         31.64        10.32 o
  11   1   3         36.08         32.57        58.94 o
  12   1   3         48.80         47.49        14.13 o
  13   1   3        955.77        937.53        26.32 o
  14   1   3         23.34         28.61        19.38 o
  15   1   3        362.27        326.79        25.15 o
  16   1   3        321.51        297.68        43.43 o
  17   1   3          2.05         25.28        71.35 o
  18   1   3        129.50        167.59        47.59 o
   0   2   3       8991.65       8878.56        86.86 o
   1   2   3      45266.34      45298.00       335.08 o
   2   2   3       3215.34       3197.42        28.26 o
   3   2   3      10641.56      10622.25        88.82 o
   4   2   3        163.55        138.47         5.16 o
   5   2   3        818.58        818.30        11.92 o
   6   2   3       1152.13       1179.48        20.16 o
   7   2   3        714.91        734.77        14.13 o
   8   2   3       1041.44       1090.80        20.16 o
   9   2   3        658.69        681.21        23.27 o
  10   2   3        409.76        386.44        24.82 o
  11   2   3         62.62         43.87        14.89 o
  12   2   3        228.99        232.12        52.74 o
  13   2   3        186.07        220.97        38.78 o
  14   2   3         63.68         86.97        29.47 o
  15   2   3        465.52        408.66        29.55 o
  16   2   3        309.09        298.92        35.58 o
  17   2   3         37.91         49.29        38.76 o
  18   2   3          7.01        135.92        69.80 o
   1   3   3         11.55         26.46         4.39 o
   2   3   3        170.34        159.78         6.58 o
   3   3   3        162.29        178.72         8.77 o
   4   3   3          0.11         -2.66         7.76 o
   5   3   3        318.12        346.46        13.96 o
   6   3   3         19.75         21.72         7.45 o
   7   3   3          0.40         -5.04        13.96 o
   8   3   3        503.54        546.87        14.13 o
   9   3   3        817.69        816.84        20.65 o
  10   3   3        175.23        203.81        26.37 o
  11   3   3         40.17         51.19        21.61 o
  12   3   3        421.05        434.69        26.05 o
  13   3   3       1468.89       1488.17        41.81 o
  14   3   3         71.96        102.37        24.13 o
  15   3   3        244.08        259.79        30.71 o
  16   3   3         40.87         99.27        40.33 o
  17   3   3         42.71         21.72        34.89 o
   0   4   3        554.15        527.38        15.51 o
   1   4   3       1301.01       1320.14        17.55 o
   2   4   3        328.93        302.81         9.69 o
   3   4   3        841.46        819.00        13.16 o
   4   4   3        215.25        234.61        10.32 o
   5   4   3       1826.75       1778.83        27.52 o
   6   4   3         45.90         52.40        15.51 o
   7   4   3        435.90        411.38        14.13 o
   8   4   3        522.39        533.27        20.75 o
   9   4   3        545.73        561.26        28.26 o
  10   4   3          2.57         23.27        35.68 o
  11   4   3       1699.26       1775.08        45.91 o
  12   4   3        257.50        218.46        43.43 o
  13   4   3         47.43         44.98        32.57 o
  14   4   3        248.64        258.07        43.43 o
  15   4   3         38.04         50.52        29.78 o
  16   4   3         17.54          1.55        34.89 o
  17   4   3         83.03         33.20        40.54 o
   1   5   3         15.87          6.20         8.77 o
   2   5   3          1.06          1.55         8.77 o
   3   5   3         25.82         31.02         9.69 o
   4   5   3         39.33         47.31         9.69 o
   5   5   3         13.90         28.36        24.82 o
   6   5   3         32.79         34.12        15.36 o
   7   5   3        146.85        139.50        16.34 o
   8   5   3         16.21          1.47        20.07 o
   9   5   3         91.84        105.48        18.55 o
  10   5   3          0.08         39.64        29.55 o
  11   5   3        204.56        160.45        38.78 o
  12   5   3        204.80        182.43        27.35 o
  13   5   3          6.75         -4.52        26.05 o
  14   5   3        193.77        158.11        29.55 o
  15   5   3         26.85        115.35        47.66 o
   0   6   3         19.54         31.02        15.51 o
   1   6   3         37.68         41.85        17.06 o
   2   6   3         33.21         18.61        18.61 o
   3   6   3       1022.28       1051.98        28.52 o
   4   6   3          1.53         38.78        15.36 o
   5   6   3        443.26        463.64        25.15 o
   6   6   3        121.24        123.22        24.82 o
   7   6   3         66.19        102.33        22.95 o
   8   6   3          3.43         47.42        27.92 o
   9   6   3         12.91         18.33        23.83 o
  10   6   3         54.43         74.85        33.95 o
  11   6   3        120.40        153.17        31.75 o
  12   6   3         74.38         33.55        40.99 o
  13   6   3        163.03        110.92        44.93 o
  14   6   3         10.29         48.42        49.18 o
   1   7   3         13.52         11.48        21.72 o
   2   7   3         96.53         66.03        26.37 o
   3   7   3        452.28        459.86        46.53 o
   4   7   3         62.86         48.54        18.61 o
   5   7   3        335.41        383.05        25.15 o
   6   7   3        208.69        201.23        26.05 o
   7   7   3        211.52        279.38        58.94 o
   8   7   3         70.29         36.54        29.55 o
   9   7   3         54.54         45.04        43.43 o
  10   7   3        131.08        173.36        53.37 o
  11   7   3          1.94        -62.04        62.04 o
  12   7   3         63.52         -8.74        53.87 o
   0   8   3        712.25        887.24        65.15 o
   1   8   3        140.97        116.55        52.12 o
   2   8   3          5.15        -33.05        40.33 o
   3   8   3         10.07        -41.30        41.30 o
   4   8   3         47.62         17.73        38.78 o
   5   8   3        115.75        101.77        33.95 o
   6   8   3        112.46         90.52        37.89 o
   7   8   3         57.19         35.03        38.78 o
   8   8   3          1.10         56.72        40.75 o
   9   8   3         18.08         55.49        55.66 o
   1   9   3         35.85         26.10        44.93 o
   2   9   3        277.38        113.55        56.66 o
   3   9   3          8.42        -17.71        66.70 o
   4   9   3        110.65        -27.92        96.17 o
   0   0   4      11394.71      10988.08       145.80 o
   1   0   4       8179.18       8425.64        83.76 o
   2   0   4       1965.84       1889.25        21.72 o
   3   0   4       4087.45       4355.52        49.64 o
   4   0   4       9707.86       9641.71        99.27 o
   5   0   4       4312.98       4243.84        43.43 o
   6   0   4       1345.19       1309.14        21.72 o
   7   0   4       2578.69       2680.32        40.33 o
   8   0   4        978.02       1005.12        21.72 o
   9   0   4         31.66         46.53        12.41 o
  10   0   4         11.42         12.41        12.41 o
  11   0   4       1007.01       1051.65        34.12 o
  12   0   4        114.62         89.96        21.72 o
  13   0   4        730.96        738.33        37.23 o
  14   0   4        246.74        282.30        31.02 o
  15   0   4        924.43        967.89        43.43 o
  16   0   4        432.98        533.58        40.33 o
  17   0   4          0.19          6.20        37.23 o
  18   0   4          0.03         43.43        52.74 o
   1   1   4       1833.44       1707.84        13.16 o
   2   1   4      36135.30      36329.21       281.76 o
   3   1   4      27807.08      27735.74       174.01 o
   4   1   4        310.65        277.73         6.58 o
   5   1   4       1942.53       1949.81        19.74 o
   6   1   4        309.27        318.17         8.77 o
   7   1   4        612.32        624.14        11.92 o
   8   1   4        170.04        175.57        11.92 o
   9   1   4       1675.74       1762.06        27.35 o
  10   1   4       1178.24       1187.73        22.95 o
  11   1   4        521.58        539.72        18.55 o
  12   1   4         60.46         34.12        14.89 o
  13   1   4       2023.31       1964.60        38.76 o
  14   1   4         96.73         94.34        18.55 o
  15   1   4       1569.55       1738.65        51.19 o
  16   1   4        312.25        362.67        30.48 o
  17   1   4        434.20        495.86        60.49 o
  18   1   4         32.64          6.91        37.97 o
   0   2   4        317.35        273.00         6.20 o
   1   2   4       3855.28       3794.61        36.14 o
   2   2   4      29862.29      30025.74       247.75 o
   3   2   4       1830.44       1814.48        20.75 o
   4   2   4       1289.94       1213.64        14.89 o
   5   2   4         26.67         28.36         7.76 o
   6   2   4          3.15         -6.58         6.58 o
   7   2   4       1116.74       1129.21        19.74 o
   8   2   4       2120.66       2332.94        32.90 o
   9   2   4        422.29        428.49        14.13 o
  10   2   4         12.72         12.41        12.41 o
  11   2   4         61.77         71.50        20.16 o
  12   2   4         16.60         16.89        40.33 o
  13   2   4          0.11        -18.96        19.38 o
  14   2   4        773.68        740.78        54.29 o
  15   2   4        207.15        196.33        26.05 o
  16   2   4         48.66          9.89        34.28 o
  17   2   4         11.38         36.80        76.00 o
  18   2   4         61.67         59.21        50.68 o
   1   3   4        158.02        145.07        10.86 o
   2   3   4         93.29         86.86         5.16 o
   3   3   4        861.25        850.25        14.13 o
   4   3   4       3644.20       3869.33        42.73 o
   5   3   4        339.67        302.78        12.41 o
   6   3   4         49.32         44.15        12.41 o
   7   3   4          5.33         14.18         7.45 o
   8   3   4        157.60        149.27        10.32 o
   9   3   4         40.83         67.37        12.62 o
  10   3   4       1004.77        921.13        54.29 o
  11   3   4        799.33        760.03        29.55 o
  12   3   4        437.58        462.30        27.52 o
  13   3   4         40.68         56.92        25.15 o
  14   3   4        139.11        252.80       103.92 o
  15   3   4         23.10         51.70        29.07 o
  16   3   4          1.19         37.23        46.53 o
  17   3   4         35.15         -0.82        72.90 o
   0   4   4       2369.38       2323.57        37.23 o
   1   4   4        915.66        928.09        14.89 o
   2   4   4        233.21        251.43         8.77 o
   3   4   4         81.50         93.48         6.58 o
   4   4   4       1629.85       1596.64        29.47 o
   5   4   4        349.55        317.83        13.15 o
   6   4   4        268.85        252.51        15.51 o
   7   4   4         83.52        101.23        20.16 o
   8   4   4         15.37         16.13        16.34 o
   9   4   4         63.67         58.65        26.37 o
  10   4   4        206.08        176.34        20.75 o
  11   4   4          2.55          1.80        20.75 o
  12   4   4          4.45         -7.98        37.23 o
  13   4   4          0.06         45.54        52.74 o
  14   4   4         41.80         69.61        34.12 o
  15   4   4         57.38         85.83        38.78 o
  16   4   4         19.21         -9.40        54.29 o
  17   4   4         52.29         -6.64        63.60 o
   1   5   4       1316.25       1308.88        20.75 o
   2   5   4       1432.83       1517.11        22.95 o
   3   5   4        379.96        343.64        17.06 o
   4   5   4        190.67        170.62        10.97 o
   5   5   4        537.52        529.46        34.12 o
   6   5   4         19.45         23.27        13.16 o
   7   5   4         28.13         40.33        15.36 o
   8   5   4         12.34         20.62        18.55 o
   9   5   4         15.79         -1.55        19.74 o
  10   5   4          0.70         -5.22        23.27 o
  11   5   4          3.57        -27.92        27.92 o
  12   5   4        156.70        111.76        27.35 o
  13   5   4         36.62         27.92        28.52 o
  14   5   4         51.14         35.68        63.60 o
  15   5   4        111.67        110.24        46.21 o
   0   6   4         19.75         12.41        15.51 o
   1   6   4          0.40         -3.10        13.16 o
   2   6   4          0.51          0.24        14.13 o
   3   6   4         15.86         35.57        21.72 o
   4   6   4         21.33         29.59        14.13 o
   5   6   4        516.36        507.25        23.83 o
   6   6   4         78.79         70.04        20.75 o
   7   6   4          0.17          1.14        20.75 o
   8   6   4         32.20         -3.67        23.83 o
   9   6   4        214.08        215.51        31.02 o
  10   6   4         21.46        -18.61        28.52 o
  11   6   4          2.39        -11.44        34.89 o
  12   6   4         26.77        -34.12        35.75 o
  13   6   4         78.16        110.20        99.27 o
  14   6   4          0.83        -54.29        54.29 o
   1   7   4         10.24        -11.97        22.95 o
   2   7   4        211.25        201.28        32.69 o
   3   7   4          6.96          6.20        17.55 o
   4   7   4         69.41         48.66        20.07 o
   5   7   4        392.10        385.62        46.53 o
   6   7   4         29.04         70.45        86.86 o
   7   7   4        159.40        118.30        41.88 o
   8   7   4        100.74         68.25        40.33 o
   9   7   4         30.92         48.57        31.75 o
  10   7   4         17.27         22.47        36.14 o
  11   7   4          0.34         30.31        42.40 o
  12   7   4         44.12        107.32        51.24 o
   0   8   4         29.96         34.12        43.43 o
   1   8   4        473.49        529.42        50.31 o
   2   8   4          0.48         18.86        38.45 o
   3   8   4          4.85         10.64        62.04 o
   4   8   4         16.76         48.26        38.76 o
   5   8   4          0.10        -36.58        36.58 o
   6   8   4         12.85         40.02        43.22 o
   7   8   4         83.35         72.36        40.54 o
   8   8   4         31.19         22.04        41.51 o
   9   8   4         88.33         93.83        51.08 o
   1   9   4          3.20         -0.41        38.98 o
   2   9   4         49.79        -40.33        58.94 o
   3   9   4        110.78         89.96        54.84 o
   4   9   4          0.19        -10.41        57.98 o
   1   1   5        258.85        266.79         4.39 o
   2   1   5       9653.39       9385.07        65.70 o
   3   1   5         37.53         26.46         4.39 o
   4   1   5       1537.36       1544.96        15.36 o
   5   1   5        249.96        229.73         6.58 o
   6   1   5        540.00        568.40         9.69 o
   7   1   5        295.02        292.83        10.32 o
   8   1   5         19.38         25.51         9.69 o
   9   1   5        537.36        531.37        18.61 o
  10   1   5       1035.98       1013.16        37.23 o
  11   1   5         68.73         59.56        15.49 o
  12   1   5         14.79         22.19        14.13 o
  13   1   5       2317.92       2381.44        42.40 o
  14   1   5         17.15         17.63        20.75 o
  15   1   5        151.50        105.75        24.13 o
  16   1   5         29.84         81.77        29.47 o
  17   1   5        232.59        209.96        32.90 o
  18   1   5        108.08         45.52        53.44 o
   0   2   5          2.57          9.31         6.20 o
   1   2   5      25332.27      25100.21       183.08 o
   2   2   5        370.12        353.96         7.45 o
   3   2   5      34863.97      36233.94       299.37 o
   4   2   5         14.29          3.10         4.39 o
   5   2   5        108.36         84.22         6.58 o
   6   2   5       3788.57       3832.70        40.18 o
   7   2   5       4107.60       4207.45        42.40 o
   8   2   5        339.05        354.18        14.13 o
   9   2   5       2081.68       2260.80        48.08 o
  10   2   5        686.03        702.97        18.55 o
  11   2   5          0.55         14.80        14.13 o
  12   2   5        410.00        351.01        35.68 o
  13   2   5         27.07         37.41        23.27 o
  14   2   5         14.76          5.02        22.95 o
  15   2   5         13.27          7.76        24.13 o
  16   2   5         19.56         83.46        33.95 o
  17   2   5         17.17         54.19        48.08 o
  18   2   5         12.00         24.40        43.43 o
   1   3   5        153.20        158.21         8.77 o
   2   3   5          0.65          8.69         5.16 o
   3   3   5       4146.93       4186.45        46.07 o
   4   3   5         50.80         58.23         7.45 o
   5   3   5        786.39        696.54        13.16 o
   6   3   5        347.84        313.66         9.69 o
   7   3   5       2532.25       2541.57        31.75 o
   8   3   5        694.95        725.36        23.27 o
   9   3   5        253.36        254.93        17.79 o
  10   3   5         34.61         64.32        15.36 o
  11   3   5          8.25        -18.61        26.37 o
  12   3   5        179.39        168.69        22.95 o
  13   3   5        206.63        196.15        28.65 o
  14   3   5        692.36        705.68        36.52 o
  15   3   5         59.97         86.86        33.95 o
  16   3   5         71.72         13.71        66.70 o
  17   3   5         23.75         17.14        63.60 o
   0   4   5       6967.08       6936.57       111.68 o
   1   4   5        182.32        185.71         9.69 o
   2   4   5       2928.12       3060.78        36.52 o
   3   4   5       2442.28       2575.15        32.90 o
   4   4   5        428.65        396.97        11.92 o
   5   4   5         78.45         77.61        12.41 o
   6   4   5        197.56        201.41        12.62 o
   7   4   5       1073.40       1053.23        24.13 o
   8   4   5         78.84         60.18        15.49 o
   9   4   5         41.53         38.05        34.12 o
  10   4   5         75.37         40.95        24.82 o
  11   4   5        263.80        265.45        60.49 o
  12   4   5          0.69         10.86        24.13 o
  13   4   5        250.71        288.95        48.08 o
  14   4   5          2.43         28.22        31.47 o
  15   4   5          5.08         24.82        38.78 o
  16   4   5        104.01         73.83        41.30 o
   1   5   5        355.07        356.10        11.92 o
   2   5   5       1007.61        958.75        17.55 o
   3   5   5          4.76        -10.86        10.86 o
   4   5   5       1079.42       1093.97        22.34 o
   5   5   5       1825.95       1897.22        32.90 o
   6   5   5        163.11        159.19        17.55 o
   7   5   5        614.57        616.89        29.47 o
   8   5   5       1539.62       1614.54        42.41 o
   9   5   5         53.07         48.23        24.82 o
  10   5   5          8.70         12.95        40.33 o
  11   5   5        347.57        300.02        30.41 o
  12   5   5        231.76        194.38        27.35 o
  13   5   5         28.67         71.56        40.33 o
  14   5   5          0.17         84.62        31.30 o
  15   5   5          2.72        -31.23        51.19 o
   0   6   5         12.09         12.41        15.51 o
   1   6   5          0.21          4.91        17.06 o
   2   6   5        143.94        153.32        12.62 o
   3   6   5         23.89         32.57        15.36 o
   4   6   5         86.54         99.89        18.55 o
   5   6   5         30.61         33.39        18.55 o
   6   6   5        250.54        270.41        54.29 o
   7   6   5        599.22        631.54        52.74 o
   8   6   5        234.74        272.70        31.75 o
   9   6   5          9.36        -23.06        32.04 o
  10   6   5        171.75        196.75        52.74 o
  11   6   5         70.61         88.50        57.39 o
  12   6   5         79.17         29.47        82.21 o
  13   6   5          5.07         13.73        43.71 o
  14   6   5         56.79        -19.65        63.11 o
   1   7   5        231.62        202.07        32.57 o
   2   7   5         15.71         11.17        29.47 o
   3   7   5        135.17         96.76        22.95 o
   4   7   5         31.90         46.53        19.74 o
   5   7   5        423.84        446.14        29.07 o
   6   7   5         70.31         82.26        31.30 o
   7   7   5         44.15         41.88        28.52 o
   8   7   5         57.08         49.47        40.18 o
   9   7   5          0.09         12.13        54.29 o
  10   7   5         10.16         78.86        52.74 o
  11   7   5         76.03        160.23        83.76 o
  12   7   5         56.69        113.43        49.88 o
   0   8   5        311.19        328.84        58.94 o
   1   8   5        272.53        270.37        43.80 o
   2   8   5         76.70         70.64        37.97 o
   3   8   5        247.28        183.75        56.53 o
   4   8   5         27.54         83.76        34.12 o
   5   8   5         74.75         96.17        33.53 o
   6   8   5         49.51          1.67        62.04 o
   7   8   5         15.36         53.01        36.52 o
   8   8   5         42.40         99.53        58.66 o
   9   8   5         29.65        -18.39        58.87 o
   1   9   5         25.11         39.72        43.04 o
   2   9   5         46.90        -38.97        56.48 o
   3   9   5          1.30        -45.91        61.95 o
   4   9   5         50.79         65.41       108.58 o
   0   0   6      50656.54      48819.70       797.27 o
   1   0   6       3432.66       3294.56        43.43 o
   2   0   6        858.47        797.27        15.51 o
   3   0   6       9477.12       9446.27        93.07 o
   4   0   6       7480.70       7401.91        80.66 o
   5   0   6       1114.78       1054.76        18.61 o
   6   0   6       2281.59       2351.49        37.23 o
   7   0   6       3126.21       3316.28        62.04 o
   8   0   6        551.42        561.50        18.61 o
   9   0   6       4518.83       4774.32        71.35 o
  10   0   6          0.58          6.20        18.61 o
  11   0   6        722.37        682.49        27.92 o
  12   0   6        433.63        456.03        27.92 o
  13   0   6         12.44         31.02        24.82 o
  14   0   6       1067.24       1129.21        49.64 o
  15   0   6        128.50        130.29        34.12 o
  16   0   6         39.11         80.66        34.12 o
  17   0   6          3.85         37.23        43.43 o
  18   0   6         21.75         21.72        52.74 o
   1   1   6        107.21        108.67         4.39 o
   2   1   6       1786.08       1666.31        16.34 o
   3   1   6       1146.98       1070.47        11.92 o
   4   1   6        730.08        609.62         8.77 o
   5   1   6        157.16        155.11         6.58 o
   6   1   6        520.18        479.54        10.97 o
   7   1   6        882.09        907.25        14.89 o
   8   1   6        158.65        166.38         9.69 o
   9   1   6        105.50         88.78         9.69 o
  10   1   6        164.09        142.97        13.16 o
  11   1   6         74.96         53.45        14.13 o
  12   1   6         43.30         43.22        29.47 o
  13   1   6        132.22        112.04        21.72 o
  14   1   6          5.00         10.12        24.82 o
  15   1   6        278.06        309.77        29.55 o
  16   1   6        179.65        191.82        89.96 o
  17   1   6          9.01         -1.16        39.90 o
  18   1   6         51.16         62.04        52.65 o
   0   2   6       2821.54       2891.27        37.23 o
   1   2   6      11778.21      11738.96        95.18 o
   2   2   6        190.79        186.05         9.31 o
   3   2   6        139.66        127.82         5.55 o
   4   2   6        804.86        753.17        12.41 o
   5   2   6      16717.91      17472.30       145.86 o
   6   2   6        902.46        992.23        32.57 o
   7   2   6       1923.41       2036.71        27.35 o
   8   2   6         31.84         21.72         8.77 o
   9   2   6        284.85        305.64        13.16 o
  10   2   6        430.51        424.18        31.02 o
  11   2   6         36.55          5.32        14.89 o
  12   2   6        166.88        207.05        21.72 o
  13   2   6         94.03        108.69        20.75 o
  14   2   6        471.02        500.02        30.48 o
  15   2   6          0.55         26.06        31.02 o
  16   2   6         29.43         38.87        40.33 o
  17   2   6          0.18        -42.94        49.64 o
  18   2   6         49.56         97.34        49.32 o
   1   3   6       1186.12       1218.34        29.47 o
   2   3   6        144.13        134.55        12.41 o
   3   3   6       1535.45       1616.87        22.95 o
   4   3   6       7925.46       8134.90        92.28 o
   5   3   6       1329.53       1113.89        26.37 o
   6   3   6        707.98        740.04        15.36 o
   7   3   6       1858.16       1866.02        26.05 o
   8   3   6        540.17        555.30        14.89 o
   9   3   6         56.24         45.82        13.96 o
  10   3   6         79.06         97.31        14.89 o
  11   3   6          0.94          7.68        22.95 o
  12   3   6        764.97        846.38        33.53 o
  13   3   6          9.55         55.72        27.35 o
  14   3   6       1265.19       1244.83        52.51 o
  15   3   6         17.45         56.28        40.33 o
  16   3   6          2.92         20.11        31.30 o
  17   3   6          4.44         55.84        43.87 o
   0   4   6        132.77        117.88        12.41 o
   1   4   6       4549.11       4674.28        49.32 o
   2   4   6        873.76        927.84        34.12 o
   3   4   6          0.94         -2.33        15.51 o
   4   4   6       1075.38       1040.33        20.75 o
   5   4   6        165.83        150.53        10.77 o
   6   4   6       1730.27       1778.19        34.89 o
   7   4   6        269.20        258.84        16.34 o
   8   4   6        543.73        521.84        21.61 o
   9   4   6         30.34         24.45        18.55 o
  10   4   6       1050.56       1098.03        32.69 o
  11   4   6         15.89         31.59        23.83 o
  12   4   6        237.36        200.46        32.69 o
  13   4   6        208.74        261.31        54.29 o
  14   4   6         82.56         48.08        39.90 o
  15   4   6         25.40         90.05        39.48 o
  16   4   6         25.09         -3.55        37.97 o
   1   5   6         87.38         74.52         9.69 o
   2   5   6         65.91         72.57         9.31 o
   3   5   6         12.38         26.51        15.51 o
   4   5   6        112.40         99.37        13.16 o
   5   5   6        103.04        101.07        21.72 o
   6   5   6        821.91        884.67        28.52 o
   7   5   6         72.39         42.84        27.92 o
   8   5   6        130.37        114.02        20.75 o
   9   5   6          3.90         19.02        25.15 o
  10   5   6        200.72        173.13        37.23 o
  11   5   6        390.34        405.46        26.05 o
  12   5   6        114.61        146.40        28.52 o
  13   5   6        779.17        768.07        69.80 o
  14   5   6         64.42         66.18        33.81 o
  15   5   6         74.82        153.60        80.66 o
   0   6   6        964.34       1082.68        34.12 o
   1   6   6        968.44       1028.41        25.15 o
   2   6   6        611.00        642.31        20.07 o
   3   6   6        125.10        134.36        16.34 o
   4   6   6        165.70        128.76        17.55 o
   5   6   6        132.29        122.70        22.95 o
   6   6   6        414.16        395.69        21.94 o
   7   6   6          5.52         52.74        43.43 o
   8   6   6         15.93         22.96        26.83 o
   9   6   6         13.87        -23.91        26.05 o
  10   6   6          2.07        -37.23        37.23 o
  11   6   6         91.82         71.71        38.34 o
  12   6   6          1.19        -42.73        42.73 o
  13   6   6         16.23        -33.00        47.66 o
  14   6   6         85.06         46.14        51.24 o
   1   7   6        320.93        324.81        30.41 o
   2   7   6         35.87         23.49        22.34 o
   3   7   6          0.12          8.76        18.55 o
   4   7   6        416.55        437.57        28.12 o
   5   7   6        599.89        667.04        31.75 o
   6   7   6          4.58          1.19        28.26 o
   7   7   6         58.17         47.53        27.35 o
   8   7   6         13.77        -20.39        37.23 o
   9   7   6          0.47        -35.10        35.10 o
  10   7   6         63.33        112.61        43.22 o
  11   7   6          3.44        -42.45        68.25 o
  12   7   6         48.87        193.81        56.27 o
   0   8   6        574.11        704.20        89.96 o
   1   8   6        271.98        373.45        66.70 o
   2   8   6         31.94         -1.80        55.84 o
   3   8   6         12.10        -42.70        42.70 o
   4   8   6          1.17         -5.85        34.72 o
   5   8   6        481.00        537.62       113.23 o
   6   8   6          9.52        -31.91        49.64 o
   7   8   6        511.76        552.33        52.65 o
   8   8   6         47.23         95.26        52.51 o
   9   8   6         57.67        -55.84        55.84 o
   1   9   6          0.78         12.89       148.91 o
   2   9   6          6.95        -27.92       130.29 o
   3   9   6         85.34          1.97        71.50 o
   4   9   6         43.24          1.97        50.21 o
   1   1   7       1918.02       1942.00        17.55 o
   2   1   7        658.31        591.30        13.96 o
   3   1   7        498.07        460.21        10.86 o
   4   1   7        101.40        105.41         5.16 o
   5   1   7       1403.99       1347.31        16.34 o
   6   1   7        342.52        364.18        11.92 o
   7   1   7       9200.02       9942.37       113.23 o
   8   1   7         32.07         31.02         8.77 o
   9   1   7        312.14        298.72        14.13 o
  10   1   7        205.37        204.41        34.12 o
  11   1   7        362.86        332.20        17.55 o
  12   1   7         61.04         47.04        21.72 o
  13   1   7          0.38          9.85        18.55 o
  14   1   7         18.52         70.14        25.15 o
  15   1   7          0.03         -3.10        26.05 o
  16   1   7        250.47        236.55        33.95 o
  17   1   7          3.64         64.30       131.84 o
  18   1   7         33.28         97.82        49.32 o
   0   2   7      11129.14      10857.78       148.91 o
   1   2   7       1513.96       1384.01        16.34 o
   2   2   7       1610.47       1651.95        17.55 o
   3   2   7          2.35         -3.10         4.39 o
   4   2   7       1555.56       1518.73        17.55 o
   5   2   7          2.47         -6.20         6.58 o
   6   2   7       4688.22       4755.99        48.11 o
   7   2   7       1798.42       1962.94        25.15 o
   8   2   7        171.99        168.86        11.92 o
   9   2   7        192.40        215.18        14.13 o
  10   2   7         22.71         27.92        20.16 o
  11   2   7        375.18        341.29        23.27 o
  12   2   7        512.78        530.83        26.37 o
  13   2   7         20.59         41.02        35.68 o
  14   2   7        358.55        360.82        51.19 o
  15   2   7          3.16         34.37        27.35 o
  16   2   7          5.58        -23.39        51.19 o
  17   2   7         37.28         16.87        57.39 o
  18   2   7         93.56         94.33        64.02 o
   1   3   7        864.25        863.97        13.16 o
   2   3   7        985.87        974.68        16.34 o
   3   3   7        256.04        263.28        10.86 o
   4   3   7        244.58        231.63        10.86 o
   5   3   7       2783.50       2602.59        29.55 o
   6   3   7       5381.01       5662.53        61.80 o
   7   3   7         50.60         43.82         9.69 o
   8   3   7          2.45          3.72        12.41 o
   9   3   7          0.10          9.31        10.32 o
  10   3   7        102.30         64.95        17.14 o
  11   3   7        827.77        822.38        39.48 o
  12   3   7        865.05        767.98        31.75 o
  13   3   7         27.49          6.94        22.95 o
  14   3   7       1823.86       1913.62        59.11 o
  15   3   7         79.40         12.96        36.52 o
  16   3   7         15.61         -7.07        79.11 o
  17   3   7         67.20        151.70        43.71 o
   0   4   7       5713.43       5829.08        86.86 o
   1   4   7       1415.26       1394.05        24.82 o
   2   4   7          8.17         10.08         7.98 o
   3   4   7        429.57        445.22        10.97 o
   4   4   7       2734.29       2788.17        38.78 o
   5   4   7       1764.40       1646.07        31.02 o
   6   4   7          4.82        -13.96        20.16 o
   7   4   7        118.19        122.09        16.34 o
   8   4   7        714.64        743.29        21.61 o
   9   4   7         78.82         98.71        17.14 o
  10   4   7        226.55        164.87        26.05 o
  11   4   7         53.59         51.19        21.94 o
  12   4   7         10.84         -5.46        40.33 o
  13   4   7          8.85        -26.11        52.74 o
  14   4   7          1.47         -6.77        35.75 o
  15   4   7         84.65        255.46        49.18 o
  16   4   7         77.88         89.24        47.12 o
   1   5   7        458.33        448.29        16.34 o
   2   5   7         22.72          0.00        18.61 o
   3   5   7        118.38         99.01        26.37 o
   4   5   7         49.55         49.40        17.06 o
   5   5   7         56.34         73.08        31.02 o
   6   5   7        496.58        510.19        25.15 o
   7   5   7        673.36        722.34        29.78 o
   8   5   7         64.41         39.68        43.43 o
   9   5   7        274.58        288.12        29.55 o
  10   5   7        365.38        369.16        29.07 o
  11   5   7         35.65          3.60        26.83 o
  12   5   7         10.02        -20.31        52.74 o
  13   5   7         11.88         77.56        37.23 o
  14   5   7         23.50         34.12        37.29 o
  15   5   7          0.88         11.50        63.60 o
   0   6   7       2131.55       2196.37        52.74 o
   1   6   7        214.76        229.61        17.79 o
   2   6   7       1113.72       1217.93        28.12 o
   3   6   7        196.50        210.39        15.96 o
   4   6   7         82.73         76.19        17.55 o
   5   6   7         81.52         64.78        17.79 o
   6   6   7          4.60         46.70        20.75 o
   7   6   7        101.06         99.50        21.94 o
   8   6   7         36.12         77.43        27.35 o
   9   6   7         51.30         45.58        28.26 o
  10   6   7        204.70        120.17        40.99 o
  11   6   7          0.00        -17.33        52.74 o
  12   6   7          6.20        -20.63        40.18 o
  13   6   7          0.33        -48.45        48.45 o
  14   6   7         20.31        -64.75        64.75 o
   1   7   7         80.33        121.66        44.98 o
   2   7   7         82.66         64.02        23.27 o
   3   7   7        141.44        133.37        24.59 o
   4   7   7         14.25         72.27        28.12 o
   5   7   7          0.31         27.92        24.13 o
   6   7   7       1214.75       1332.76        49.80 o
   7   7   7        152.77         89.39        29.55 o
   8   7   7         22.19          0.56        35.75 o
   9   7   7          0.09        -24.82        54.29 o
  10   7   7         33.16         21.48        41.73 o
  11   7   7          5.68         -0.65        65.15 o
  12   7   7          3.90        -18.61        71.35 o
   0   8   7         10.94         -9.31        74.45 o
   1   8   7         15.96        107.20        40.33 o
   2   8   7        103.47         80.94        41.88 o
   3   8   7        164.01        178.92       100.82 o
   4   8   7         31.78          8.69        36.14 o
   5   8   7         11.55         39.98        39.30 o
   6   8   7         98.01         61.67        34.96 o
   7   8   7        101.30         76.47        47.12 o
   8   8   7         67.82         74.54        40.18 o
   9   8   7        122.47        154.59        78.60 o
   1   9   7          1.31          9.36       103.92 o
   2   9   7         47.00        137.02       111.68 o
   3   9   7         32.12        263.69       120.99 o
   0   0   8       2139.24       1904.77        37.23 o
   1   0   8       1381.32       1380.49        21.72 o
   2   0   8          3.96          9.31         9.31 o
   3   0   8       1604.50       1510.78        24.82 o
   4   0   8         99.58        114.78         9.31 o
   5   0   8          4.76          0.00         9.31 o
   6   0   8      14773.86      16075.72       192.34 o
   7   0   8        424.03        412.60        15.51 o
   8   0   8       1747.93       1907.87        52.74 o
   9   0   8       1863.22       2041.26        43.43 o
  10   0   8        157.48        167.52        18.61 o
  11   0   8       1084.85       1048.55        31.02 o
  12   0   8       1613.42       1712.43        49.64 o
  13   0   8        732.67        775.56        34.12 o
  14   0   8        229.18        186.13        34.12 o
  15   0   8        617.90        660.77        46.53 o
  16   0   8         13.81        -68.25        68.25 o
  17   0   8        721.50        750.74        74.45 o
  18   0   8        265.81        114.78        83.76 o
   1   1   8        443.88        464.83         7.76 o
   2   1   8        353.80        347.75         7.45 o
   3   1   8       6953.76       6818.25        60.95 o
   4   1   8         25.22         34.90         5.16 o
   5   1   8         78.91         38.59        18.61 o
   6   1   8       3788.31       3854.42        42.73 o
   7   1   8       1559.56       1614.72        24.13 o
   8   1   8       1160.83       1211.30        20.75 o
   9   1   8        769.55        778.53        18.55 o
  10   1   8         13.47         31.64        10.32 o
  11   1   8        183.51        212.51        17.55 o
  12   1   8        568.33        615.51        27.92 o
  13   1   8        645.65        605.20        26.05 o
  14   1   8        410.23        458.39        27.35 o
  15   1   8        154.60        132.29        41.88 o
  16   1   8        625.31        635.76        40.18 o
  17   1   8         71.89        100.23        56.66 o
  18   1   8         21.63          4.84        44.98 o
   0   2   8       3255.32       3427.96        52.74 o
   1   2   8       6215.96       6312.23        50.31 o
   2   2   8       4839.60       4907.58        47.12 o
   3   2   8         21.15         17.37         5.16 o
   4   2   8        418.53        384.97        15.51 o
   5   2   8       1540.39       1688.54        22.95 o
   6   2   8        241.00        218.42         8.32 o
   7   2   8          0.41          0.00         8.77 o
   8   2   8        168.27        151.21        12.41 o
   9   2   8          6.73          7.76        10.97 o
  10   2   8        113.54        111.77        13.16 o
  11   2   8         88.27         75.78        21.72 o
  12   2   8       1504.42       1421.17        38.45 o
  13   2   8        376.68        325.85        28.52 o
  14   2   8        376.24        377.03        33.95 o
  15   2   8         32.47        -24.31        55.43 o
  16   2   8         84.88         99.84        37.23 o
  17   2   8          1.00        -29.08        54.29 o
  18   2   8         46.40         39.69        63.50 o
   1   3   8        510.30        537.86        12.62 o
   2   3   8         93.49         88.17         8.32 o
   3   3   8         55.62         41.94         8.77 o
   4   3   8       1091.50       1040.91        17.55 o
   5   3   8        256.34        203.64         7.45 o
   6   3   8       1644.52       1695.51        22.95 o
   7   3   8        819.86        800.40        27.92 o
   8   3   8        672.00        737.87        18.61 o
   9   3   8         73.54         64.46        16.34 o
  10   3   8          0.38          7.76        20.16 o
  11   3   8        502.69        454.64        29.07 o
  12   3   8         23.40         71.63        23.83 o
  13   3   8          0.79         18.61        24.13 o
  14   3   8        143.65        148.84        29.55 o
  15   3   8          1.66         46.53        35.10 o
  16   3   8          0.30        -51.19        51.19 o
  17   3   8         13.11          0.31        43.22 o
   0   4   8       1688.57       1721.73        34.12 o
   1   4   8       1262.58       1296.60        37.23 o
   2   4   8        180.96        161.39        12.62 o
   3   4   8        531.60        501.13        13.16 o
   4   4   8       1256.49       1318.93        23.83 o
   5   4   8         43.99         34.97        11.92 o
   6   4   8        908.88        947.82        32.57 o
   7   4   8         94.69         75.05        14.13 o
   8   4   8          6.61         21.10        32.57 o
   9   4   8         36.08         18.07        18.55 o
  10   4   8          0.28         -4.25        21.72 o
  11   4   8          7.03         37.23        24.13 o
  12   4   8         53.75         41.02        38.76 o
  13   4   8        361.78        481.52        37.23 o
  14   4   8          7.18        -13.48        41.88 o
  15   4   8        189.59        246.54        48.11 o
  16   4   8         77.48         70.89        49.86 o
   1   5   8         11.33         -2.07         9.69 o
   2   5   8          1.74         -1.55        10.97 o
   3   5   8         19.19         14.22        17.06 o
   4   5   8         69.95         85.56        13.16 o
   5   5   8        117.22        129.05        24.82 o
   6   5   8          1.54         -1.55        38.78 o
   7   5   8        113.66        121.30        19.74 o
   8   5   8          6.47         -4.65        19.74 o
   9   5   8         21.42         44.51        25.15 o
  10   5   8          0.01         48.08        30.71 o
  11   5   8        402.80        432.50        32.69 o
  12   5   8         16.72         16.71        33.53 o
  13   5   8        820.54        837.22       100.82 o
  14   5   8         24.99         93.70        69.80 o
  15   5   8         93.27          5.33        85.31 o
   0   6   8        597.45        598.73        40.33 o
   1   6   8        876.03        917.32        35.68 o
   2   6   8        164.35        144.31        14.89 o
   3   6   8        843.56        809.94        26.31 o
   4   6   8         16.01          6.87        13.96 o
   5   6   8        214.13        206.97        25.24 o
   6   6   8        210.13        224.17        23.83 o
   7   6   8          3.24         23.27        46.53 o
   8   6   8        546.67        579.46        33.53 o
   9   6   8         32.48         65.15        52.74 o
  10   6   8          0.45         85.02        40.18 o
  11   6   8         33.88         -4.53        39.48 o
  12   6   8          5.72         -3.55        43.61 o
  13   6   8         46.89         95.91        52.10 o
   1   7   8         42.53         18.61        43.43 o
   2   7   8        386.00        383.37        29.53 o
   3   7   8         65.54         62.78        22.95 o
   4   7   8        932.43        904.11        48.08 o
   5   7   8         86.45         35.68        26.32 o
   6   7   8         15.90         29.99        29.07 o
   7   7   8         27.57         55.15        37.23 o
   8   7   8          9.70        -51.19        51.19 o
   9   7   8         15.46         93.69        43.71 o
  10   7   8          0.03        -30.87        43.22 o
  11   7   8         14.21         66.54        96.17 o
   0   8   8        288.23        189.24        52.74 o
   1   8   8         12.71        103.54        54.47 o
   2   8   8         14.99        -43.43        43.43 o
   3   8   8        374.23        368.79        51.51 o
   4   8   8          0.90        -11.03        45.08 o
   5   8   8         10.92         20.58        32.04 o
   6   8   8        124.66        198.42        51.62 o
   7   8   8        354.82        470.51       192.34 o
   8   8   8         23.98        -57.35        75.93 o
   1   9   8         40.52         77.23        70.56 o
   2   9   8         82.44        149.54       131.84 o
   3   9   8         73.99         95.61       178.38 o
   1   1   9       5459.53       5358.07        46.82 o
   2   1   9        249.23        232.91        12.41 o
   3   1   9        232.93        214.46         9.31 o
   4   1   9         20.98         28.52         7.45 o
   5   1   9         13.02         13.96        10.86 o
   6   1   9        258.88        246.64         8.77 o
   7   1   9        267.90        275.57        11.92 o
   8   1   9        232.84        247.21        11.92 o
   9   1   9         59.19         55.00        21.72 o
  10   1   9        199.73        173.92        21.72 o
  11   1   9        118.94        137.12        26.37 o
  12   1   9         68.99         51.19        15.36 o
  13   1   9        213.18        196.70        21.61 o
  14   1   9        390.95        354.74        28.26 o
  15   1   9         58.18         27.52        25.15 o
  16   1   9          6.13        -39.48        39.48 o
  17   1   9        145.30        162.02        93.07 o
  18   1   9         71.05         50.27        51.08 o
   0   2   9       7945.94       7898.26       105.48 o
   1   2   9        383.39        364.68         8.77 o
   2   2   9         35.04         36.33         5.16 o
   3   2   9       1024.97       1012.99        17.55 o
   4   2   9       1217.03       1188.16        17.55 o
   5   2   9       1794.94       1702.89        25.15 o
   6   2   9       1786.80       1773.86        21.61 o
   7   2   9        484.52        492.78        20.16 o
   8   2   9        349.51        370.63        21.72 o
   9   2   9         58.44         36.99        13.15 o
  10   2   9         67.29         80.54        27.92 o
  11   2   9        913.99        856.23        28.52 o
  12   2   9         11.21         17.88        18.55 o
  13   2   9          0.00        -22.95        22.95 o
  14   2   9          8.24         10.26        28.26 o
  15   2   9          3.03         28.72        29.55 o
  16   2   9         38.61         54.60        44.98 o
  17   2   9          0.02         80.58        83.76 o
   1   3   9       1427.03       1434.87        20.75 o
   2   3   9       2654.00       2772.67        36.52 o
   3   3   9         61.15         62.14        15.51 o
   4   3   9       2415.37       2475.15        30.48 o
   5   3   9        551.50        485.02        12.62 o
   6   3   9       6163.04       6374.79        69.07 o
   7   3   9        168.18        150.27        29.47 o
   8   3   9        145.76        138.76        13.56 o
   9   3   9        192.29        209.50        17.14 o
  10   3   9        419.98        368.97        22.34 o
  11   3   9         37.17         39.20        27.92 o
  12   3   9        356.08        371.70        38.78 o
  13   3   9        140.80        166.28        71.35 o
  14   3   9        376.07        373.73        32.69 o
  15   3   9         20.06         -5.32        58.94 o
  16   3   9         59.29         78.98        40.18 o
  17   3   9          0.44        -43.04        43.04 o
   0   4   9      10840.14      11180.41       148.91 o
   1   4   9        194.38        224.08         9.69 o
   2   4   9       2628.59       2727.10        57.39 o
   3   4   9          0.04        -12.41        12.41 o
   4   4   9        234.46        225.81        18.61 o
   5   4   9       1740.35       1648.95        28.52 o
   6   4   9        728.15        724.45        24.13 o
   7   4   9        980.22        916.43        34.12 o
   8   4   9       2087.96       2031.47        40.54 o
   9   4   9        546.73        589.26        91.52 o
  10   4   9         80.39        103.34        25.24 o
  11   4   9        427.64        413.51        34.96 o
  12   4   9         40.20         74.91        29.55 o
  13   4   9         11.13         49.64        32.69 o
  14   4   9        153.56        175.39        37.10 o
  15   4   9          0.62         -2.35        39.48 o
  16   4   9        125.98         69.89        55.13 o
   1   5   9        949.24        985.00        31.02 o
   2   5   9        347.19        346.24        15.36 o
   3   5   9          0.18         18.61        13.16 o
   4   5   9        264.46        257.57        23.27 o
   5   5   9        644.96        655.34        23.83 o
   6   5   9         13.55         -8.98        23.27 o
   7   5   9       2358.12       2400.28        62.04 o
   8   5   9       2254.88       2327.79        49.32 o
   9   5   9          4.90        -19.50        29.78 o
  10   5   9         12.39         25.26        29.78 o
  11   5   9        194.64        180.81        32.69 o
  12   5   9         93.66        128.31       125.64 o
  13   5   9         77.42         28.44        45.44 o
  14   5   9         41.37        -15.51        43.22 o
  15   5   9        180.20        143.83        62.04 o
   0   6   9         27.77         18.61        18.61 o
   1   6   9          0.01          8.59        13.15 o
   2   6   9          0.23         -6.44        13.15 o
   3   6   9         87.30        113.53        18.55 o
   4   6   9        106.23         89.09        17.55 o
   5   6   9        198.83        191.72        19.38 o
   6   6   9       2504.55       2572.10        76.00 o
   7   6   9        438.38        474.81        37.23 o
   8   6   9       1091.33       1175.98       125.64 o
   9   6   9          1.94         41.29        31.75 o
  10   6   9          1.48        -21.72        30.71 o
  11   6   9         16.07         19.15        60.49 o
  12   6   9          0.57         24.82        76.00 o
  13   6   9          2.14        108.16        64.46 o
   1   7   9        102.71        140.85        40.33 o
   2   7   9         38.97         61.01        21.14 o
   3   7   9         39.45         65.15        32.57 o
   4   7   9        135.14        148.36        26.05 o
   5   7   9          7.92         46.80        29.47 o
   6   7   9         49.21         36.12        30.48 o
   7   7   9         23.35         37.23        51.19 o
   8   7   9        146.98        152.01        36.14 o
   9   7   9          0.38        -14.05        40.33 o
  10   7   9         34.90          3.56        41.81 o
  11   7   9          4.09         55.39        52.51 o
   0   8   9        103.23         99.27        71.35 o
   1   8   9         12.41        -51.19        51.19 o
   2   8   9          5.76         -2.76        38.76 o
   3   8   9         46.88        100.82        43.22 o
   4   8   9        196.18        206.42       117.88 o
   5   8   9         99.24        126.03        34.28 o
   6   8   9          9.93         64.82        49.30 o
   7   8   9          8.16        -51.86       116.33 o
   8   8   9         75.01         92.58        55.90 o
   1   9   9          5.14        142.70        86.86 o
   2   9   9          0.55        102.71       203.20 o
   0   0  10       2639.30       2540.72        58.94 o
   1   0  10        262.64        273.00        15.51 o
   2   0  10        450.23        403.29        18.61 o
   3   0  10       1607.66       1681.41        34.12 o
   4   0  10       5800.99       5736.01        80.66 o
   5   0  10       1451.81       1625.57        31.02 o
   6   0  10       1407.76       1371.18        27.92 o
   7   0  10          2.73         -3.10         9.31 o
   8   0  10       3314.30       3558.25        55.84 o
   9   0  10        576.07        567.71        24.82 o
  10   0  10         11.08          0.00        15.51 o
  11   0  10        413.07        372.27        21.72 o
  12   0  10       2258.63       2314.26        58.94 o
  13   0  10        220.92        238.87        27.92 o
  14   0  10        356.78        251.28        46.53 o
  15   0  10        257.39        189.24        49.64 o
  16   0  10          0.40         21.72        43.43 o
  17   0  10          0.00         40.33        55.84 o
  18   0  10          7.67         89.96        80.66 o
   1   1  10       5982.15       5768.89        60.49 o
   2   1  10        329.46        327.35         8.77 o
   3   1  10         88.53         52.60         9.69 o
   4   1  10        109.90        139.88        18.61 o
   5   1  10       1538.44       1589.89        21.94 o
   6   1  10       3689.62       3977.84        44.93 o
   7   1  10        137.11        147.09        17.06 o
   8   1  10         14.02          7.09        15.51 o
   9   1  10        456.71        444.88        21.72 o
  10   1  10         19.21         17.06        29.47 o
  11   1  10        132.09        118.02        34.12 o
  12   1  10        525.13        542.22        25.24 o
  13   1  10        138.19        127.25        19.38 o
  14   1  10        147.22        135.91        26.83 o
  15   1  10        139.74        102.99        32.69 o
  16   1  10        213.98        223.66        51.19 o
  17   1  10          3.64         31.30        47.59 o
  18   1  10          8.31         30.04        68.87 o
   0   2  10       3189.32       3316.28        46.53 o
   1   2  10        405.03        347.56         8.77 o
   2   2  10        417.53        424.70        10.32 o
   3   2  10         13.85         12.41         6.58 o
   4   2  10       1353.03       1436.10        20.07 o
   5   2  10        918.72        918.26        18.55 o
   6   2  10        256.76        234.56        10.32 o
   7   2  10        293.73        265.29        10.77 o
   8   2  10        125.66        125.90        14.13 o
   9   2  10       1125.57       1142.05        34.12 o
  10   2  10        309.24        276.66        15.36 o
  11   2  10        817.75        882.00        31.30 o
  12   2  10        515.57        510.47        22.95 o
  13   2  10         60.91         46.65        29.55 o
  14   2  10        290.84        231.38        32.90 o
  15   2  10        275.80        229.73        35.10 o
  16   2  10        220.32        254.25        40.18 o
  17   2  10        135.24         -5.17       138.05 o
   1   3  10        113.06        132.31         9.69 o
   2   3  10       1720.50       1763.62        24.13 o
   3   3  10          7.13          3.55         7.45 o
   4   3  10        220.78        223.77         9.69 o
   5   3  10       3106.09       3204.61        39.48 o
   6   3  10        167.23        184.70         8.77 o
   7   3  10        449.17        449.52        17.06 o
   8   3  10         65.83         89.75        15.36 o
   9   3  10        477.16        460.81        21.94 o
  10   3  10        172.09        156.19        20.75 o
  11   3  10        748.22        663.60        51.19 o
  12   3  10         45.86         43.43        26.32 o
  13   3  10          7.51          4.71        28.12 o
  14   3  10        137.19        162.99        41.73 o
  15   3  10         32.18         27.92        41.68 o
  16   3  10         48.93         72.04        39.30 o
  17   3  10         79.43        118.13        54.32 o
   0   4  10        203.89        148.91        18.61 o
   1   4  10       2266.88       2272.41        32.90 o
   2   4  10        298.80        282.34        13.16 o
   3   4  10         40.69         26.93        13.96 o
   4   4  10        279.30        242.54        20.16 o
   5   4  10       1186.71       1120.60        27.92 o
   6   4  10        317.80        322.94        14.89 o
   7   4  10        161.41        123.99        32.57 o
   8   4  10        279.95        293.32        22.95 o
   9   4  10       3447.23       3600.28        89.96 o
  10   4  10        226.36        205.24        31.02 o
  11   4  10        152.75        182.61        28.26 o
  12   4  10          0.60         -3.42        34.12 o
  13   4  10         25.20         -6.20        30.48 o
  14   4  10          1.43        -47.15        68.25 o
  15   4  10         38.22         50.93        77.56 o
  16   4  10          7.07        -13.26        72.90 o
   1   5  10         39.24         80.66        14.89 o
   2   5  10         60.45         52.37        12.62 o
   3   5  10        574.01        558.42        19.74 o
   4   5  10          0.02          5.25        13.15 o
   5   5  10          5.60         30.40        37.23 o
   6   5  10        339.76        312.47        35.68 o
   7   5  10         11.82        -15.51        31.02 o
   8   5  10        361.18        381.57        30.71 o
   9   5  10        122.27        171.64        26.05 o
  10   5  10        193.40        236.80        55.84 o
  11   5  10         63.60         86.17        29.07 o
  12   5  10        308.01        294.30        44.67 o
  13   5  10        702.44        713.09        53.67 o
  14   5  10          2.03        -52.10        52.10 o
  15   5  10         22.96         20.64        65.15 o
   0   6  10         27.09          6.20        21.72 o
   1   6  10         32.55         32.57        17.55 o
   2   6  10        339.51        340.95        20.75 o
   3   6  10         86.70         94.63        35.68 o
   4   6  10        493.80        488.48        21.61 o
   5   6  10        211.06        169.54        26.37 o
   6   6  10          3.76          3.10        40.33 o
   7   6  10         44.21         52.74        24.13 o
   8   6  10        197.31        209.99        63.60 o
   9   6  10          8.70        -13.03        27.35 o
  10   6  10         18.77        -22.56        35.75 o
  11   6  10         50.26         58.94        62.04 o
  12   6  10         40.71         82.56        66.70 o
  13   6  10         15.85         -6.28        83.76 o
   1   7  10         91.37         71.53        48.08 o
   2   7  10        646.37        648.65        29.78 o
   3   7  10          4.43         12.97        23.83 o
   4   7  10        338.97        338.85        28.52 o
   5   7  10         20.05         21.60        38.78 o
   6   7  10          0.12          7.15        25.15 o
   7   7  10        512.19        507.23        43.97 o
   8   7  10          6.92        -18.07        37.10 o
   9   7  10        265.07        295.36        49.18 o
  10   7  10         45.70         17.80        43.43 o
  11   7  10          1.14         28.84        46.93 o
   0   8  10        252.61        331.94       108.58 o
   1   8  10        131.64        163.66        43.97 o
   2   8  10        141.39        155.52       102.37 o
   3   8  10        212.74        200.84        49.64 o
   4   8  10         24.61         72.07        40.75 o
   5   8  10         40.77          6.20        36.07 o
   6   8  10         20.09        189.68        60.95 o
   7   8  10        221.67        200.69        44.67 o
   8   8  10         28.75        -24.20        80.66 o
   1   1  11       1402.87       1357.43        18.55 o
   2   1  11         98.39         77.56         7.45 o
   3   1  11       3360.64       3409.40        39.30 o
   4   1  11         14.78          2.22         7.45 o
   5   1  11        777.74        775.05        20.16 o
   6   1  11         41.41         31.37         9.69 o
   7   1  11        152.70        159.79         9.69 o
   8   1  11        429.94        422.96        12.62 o
   9   1  11       1239.15       1214.49        26.37 o
  10   1  11        127.17        151.61        32.57 o
  11   1  11         63.25         88.12        16.34 o
  12   1  11          0.08         -3.47        18.55 o
  13   1  11        200.93        158.07        24.59 o
  14   1  11        163.99        116.06        26.83 o
  15   1  11        175.76        220.00        41.88 o
  16   1  11         50.07        142.05        45.32 o
  17   1  11        121.17        116.80        43.22 o
   0   2  11       8423.37       8686.23       111.68 o
   1   2  11       2313.53       2436.14        30.48 o
   2   2  11       1136.71       1144.82        18.61 o
   3   2  11        130.85        121.07        13.96 o
   4   2  11       1863.85       1965.99        31.30 o
   5   2  11       3426.63       3481.61        46.82 o
   6   2  11       2038.62       2080.05        32.90 o
   7   2  11        346.36        320.67        18.61 o
   8   2  11        415.87        399.38        32.57 o
   9   2  11          0.00          5.17        12.62 o
  10   2  11          1.98        -15.51        15.51 o
  11   2  11        343.13        318.90        31.02 o
  12   2  11        330.38        299.71        29.47 o
  13   2  11        457.61        445.17        30.71 o
  14   2  11          2.50        -22.75        60.49 o
  15   2  11          1.15         -3.22        29.55 o
  16   2  11          6.35         96.05        45.75 o
  17   2  11        123.82        111.68        52.65 o
   1   3  11        257.94        268.69         9.69 o
   2   3  11        199.81        205.87        34.12 o
   3   3  11         12.70         -0.89         7.45 o
   4   3  11        203.91        211.19        26.37 o
   5   3  11        787.92        682.49        14.13 o
   6   3  11         22.78         21.72        12.41 o
   7   3  11        726.64        781.22        22.95 o
   8   3  11         15.42         22.91        15.51 o
   9   3  11       1641.22       1641.70        33.95 o
  10   3  11         48.97         60.29        25.15 o
  11   3  11        496.68        478.90        32.57 o
  12   3  11       1236.02       1161.95        39.48 o
  13   3  11        754.13        749.78        54.29 o
  14   3  11        922.82       1015.38        52.65 o
  15   3  11        200.44        154.90        37.10 o
  16   3  11          8.61         39.99        80.66 o
  17   3  11         20.62        107.25        48.29 o
   0   4  11       4408.90       4461.00        74.45 o
   1   4  11       1019.78       1109.05        19.74 o
   2   4  11       2226.67       2258.57        32.90 o
   3   4  11         36.58         42.81        15.51 o
   4   4  11         44.68         52.31        23.27 o
   5   4  11        213.99        166.52        15.96 o
   6   4  11        177.66        149.29        14.89 o
   7   4  11          9.93         18.61        21.72 o
   8   4  11       1559.09       1624.74        36.14 o
   9   4  11       1367.53       1327.53        37.97 o
  10   4  11         68.24        113.72        44.98 o
  11   4  11         62.12         67.77        28.26 o
  12   4  11        140.80        107.21        28.26 o
  13   4  11         77.80         72.18        40.33 o
  14   4  11         75.44         50.32        43.04 o
  15   4  11         70.53         60.24        77.56 o
  16   4  11         78.82         65.87       150.46 o
   1   5  11        475.87        464.43        18.55 o
   2   5  11         82.44         86.35        14.13 o
   3   5  11          0.08         20.16        51.19 o
   4   5  11          1.11         22.40        20.16 o
   5   5  11          7.75         13.03        16.34 o
   6   5  11        784.03        831.58        28.52 o
   7   5  11        983.82        914.32        74.45 o
   8   5  11        168.53        116.11        25.15 o
   9   5  11         50.01         91.83        37.23 o
  10   5  11        315.52        328.99        40.18 o
  11   5  11        279.21        230.50        34.89 o
  12   5  11         14.35          7.92        31.75 o
  13   5  11         56.27        -18.05        40.33 o
  14   5  11         57.29         19.71        53.37 o
   0   6  11       1635.17       1631.77        58.94 o
   1   6  11         48.97         43.43        15.51 o
   2   6  11        117.43        127.79        15.49 o
   3   6  11        143.19        150.27        19.38 o
   4   6  11         12.59         -4.01        18.55 o
   5   6  11        170.19        193.91        22.95 o
   6   6  11          9.39          8.86        41.88 o
   7   6  11          8.38         30.74        23.83 o
   8   6  11         31.55         12.41        41.88 o
   9   6  11       1095.93       1065.35        85.31 o
  10   6  11          0.19        -18.99        38.78 o
  11   6  11         45.51        -29.51        40.18 o
  12   6  11         46.20         13.33        40.54 o
  13   6  11         16.66        -35.50        79.11 o
   1   7  11         23.37         39.55        21.61 o
   2   7  11        247.70        264.17        40.33 o
   3   7  11        419.64        411.85        54.29 o
   4   7  11        138.67         90.71        30.41 o
   5   7  11         10.20         11.02        72.90 o
   6   7  11        418.95        458.37        36.52 o
   7   7  11         90.00         54.58        34.89 o
   8   7  11          8.60         23.22        40.18 o
   9   7  11          3.66        -33.90        40.68 o
  10   7  11          0.00         18.39        72.90 o
  11   7  11          0.14         61.49        49.32 o
   0   8  11        176.41        133.40        65.15 o
   1   8  11          0.44         10.86        57.39 o
   2   8  11          8.48        -80.66        80.66 o
   3   8  11         20.04         21.54        36.64 o
   4   8  11         21.30        -43.43        43.43 o
   5   8  11         81.29         49.37        57.39 o
   6   8  11         19.15         76.50        44.93 o
   7   8  11          5.69         39.64        48.45 o
   8   8  11         12.48         37.23        48.45 o
   0   0  12       1671.60       1941.99        58.94 o
   1   0  12       1272.64       1160.23        31.02 o
   2   0  12       1536.67       1544.91        34.12 o
   3   0  12       1570.50       1579.03        34.12 o
   4   0  12          3.08          6.20        12.41 o
   5   0  12       5756.01       6226.16       102.37 o
   6   0  12       2552.99       2723.75        46.53 o
   7   0  12          2.87          6.20        12.41 o
   8   0  12       1105.16       1138.52        31.02 o
   9   0  12         13.00        -18.61        18.61 o
  10   0  12        904.19        939.97        34.12 o
  11   0  12         52.08         34.12        18.61 o
  12   0  12          4.59        -18.61        27.92 o
  13   0  12        301.42        260.59        37.23 o
  14   0  12        481.22        425.00        43.43 o
  15   0  12        116.89        130.29        40.33 o
  16   0  12         43.33         40.33        43.43 o
  17   0  12         90.44        108.58        80.66 o
   1   1  12         13.32         26.15         7.45 o
   2   1  12       1334.34       1214.96        22.34 o
   3   1  12       3951.08       4339.00        51.51 o
   4   1  12        669.18        693.79        29.47 o
   5   1  12        419.59        414.43        10.97 o
   6   1  12         12.43         18.17         7.45 o
   7   1  12         23.91         11.79        10.32 o
   8   1  12       1591.31       1735.56        49.64 o
   9   1  12        273.50        263.73        15.36 o
  10   1  12        696.08        698.17        20.75 o
  11   1  12       1110.96       1076.53        28.26 o
  12   1  12          1.20         26.37        26.37 o
  13   1  12        448.87        416.36        44.98 o
  14   1  12         96.14         83.89        25.15 o
  15   1  12        101.67        133.45        32.04 o
  16   1  12          6.36         60.21       103.92 o
  17   1  12          0.02        -25.85        49.32 o
   0   2  12         21.25          0.00         9.31 o
   1   2  12      10101.03      10717.82       119.44 o
   2   2  12        163.39        205.38        18.61 o
   3   2  12          0.08          3.10         8.77 o
   4   2  12         56.81         34.12         8.77 o
   5   2  12       1667.35       1819.12        34.12 o
   6   2  12         48.95         40.37        10.77 o
   7   2  12        606.35        584.55        27.92 o
   8   2  12        178.00        173.79        12.62 o
   9   2  12         11.35         -4.43        23.27 o
  10   2  12          1.54          7.40        13.15 o
  11   2  12         56.27         66.70        17.14 o
  12   2  12         66.56         57.91        22.95 o
  13   2  12        282.21        287.96        31.75 o
  14   2  12         15.87         33.21        35.58 o
  15   2  12          2.29         -7.67        39.30 o
  16   2  12         93.96         58.94        41.30 o
  17   2  12         42.56        -51.16        60.06 o
   1   3  12        510.15        501.71        14.89 o
   2   3  12       1122.91       1132.31        25.81 o
   3   3  12        701.21        661.60        15.96 o
   4   3  12         32.15         24.82         8.32 o
   5   3  12         56.39         70.88        11.92 o
   6   3  12         43.80         16.92        11.92 o
   7   3  12        152.85        131.59        29.47 o
   8   3  12         20.12         32.57        17.55 o
   9   3  12         27.95         35.68        19.74 o
  10   3  12         72.41        120.56        34.12 o
  11   3  12         45.36         -4.90        24.82 o
  12   3  12         19.83          7.76        44.98 o
  13   3  12         19.08        -12.98        29.55 o
  14   3  12        102.98        120.01        37.97 o
  15   3  12         68.06        156.45        37.23 o
  16   3  12         10.51         75.14        43.43 o
   0   4  12       3443.31       3536.54        62.04 o
   1   4  12        311.17        314.92        15.49 o
   2   4  12        152.37        130.59        13.16 o
   3   4  12        237.79        239.43        13.15 o
   4   4  12         16.79         26.51        10.86 o
   5   4  12        653.16        666.24        26.32 o
   6   4  12        100.90        127.01        14.89 o
   7   4  12         45.28         43.43        18.61 o
   8   4  12         20.56         31.02        21.72 o
   9   4  12       1641.31       1583.65        41.73 o
  10   4  12        464.15        419.89        69.80 o
  11   4  12        193.22        127.59        33.95 o
  12   4  12         23.35         -1.86        55.84 o
  13   4  12         68.63         34.02        32.69 o
  14   4  12         63.51         44.52        40.54 o
  15   4  12         19.69        144.79        45.32 o
   1   5  12        652.99        668.97        25.15 o
   2   5  12          0.32          9.59        11.92 o
   3   5  12         47.10         59.21        29.47 o
   4   5  12         79.91         22.99        18.55 o
   5   5  12        307.19        308.43        43.43 o
   6   5  12        561.15        559.43        48.08 o
   7   5  12        112.02         93.80        37.23 o
   8   5  12         95.34        153.32        26.05 o
   9   5  12         50.41         26.02        32.69 o
  10   5  12         15.35         54.60        41.88 o
  11   5  12         51.20         82.30        39.30 o
  12   5  12          0.89         24.32        33.95 o
  13   5  12         55.78          5.71        41.51 o
  14   5  12          9.38         64.50        46.82 o
   0   6  12       1546.42       1554.21        52.74 o
   1   6  12        290.99        268.62        21.61 o
   2   6  12        104.76         79.45        18.55 o
   3   6  12          2.54         16.49        20.75 o
   4   6  12        426.39        415.70        25.15 o
   5   6  12         73.91         67.34        26.05 o
   6   6  12        345.92        294.67        35.68 o
   7   6  12          8.22         42.31        66.70 o
   8   6  12       1642.28       1673.78        57.39 o
   9   6  12         91.69        120.49        38.78 o
  10   6  12        187.80        195.25        40.18 o
  11   6  12        984.61       1090.54        61.30 o
  12   6  12          2.87        -45.41        53.87 o
  13   6  12          6.98        -32.57        48.26 o
   1   7  12        112.37         91.52        29.47 o
   2   7  12         30.21         32.76        27.35 o
   3   7  12          5.43         19.85        30.97 o
   4   7  12        803.90        870.85        77.56 o
   5   7  12         14.06         24.55        25.15 o
   6   7  12        395.21        396.18        33.95 o
   7   7  12         19.29        114.34        42.27 o
   8   7  12         97.62         83.12        42.73 o
   9   7  12         57.65         65.65        51.19 o
  10   7  12         16.95         22.38        69.80 o
   0   8  12        126.16        195.44        77.56 o
   1   8  12         53.94         55.12        53.94 o
   2   8  12        118.85         83.28        55.04 o
   3   8  12          2.24         74.26        69.80 o
   4   8  12         44.85         66.97        50.68 o
   5   8  12        491.08        460.97        52.43 o
   6   8  12        262.84        385.15        60.14 o
   7   8  12        363.19        339.91        85.31 o
   1   1  13        357.81        325.08        17.06 o
   2   1  13        558.52        551.44        16.34 o
   3   1  13         98.71         90.93         7.45 o
   4   1  13        194.10        186.13         9.69 o
   5   1  13        103.59        106.25        12.41 o
   6   1  13         93.46         71.06        17.06 o
   7   1  13        433.26        483.70        14.13 o
   8   1  13         75.84         84.72        11.92 o
   9   1  13        241.34        262.22        17.55 o
  10   1  13          2.74         25.70        15.51 o
  11   1  13        266.82        263.60        22.96 o
  12   1  13        198.11        205.20        19.38 o
  13   1  13          0.46         15.18        23.27 o
  14   1  13         51.85         36.77        29.55 o
  15   1  13         37.61        -14.25        58.94 o
  16   1  13         36.26         47.55        53.44 o
  17   1  13          2.41         -1.55        46.07 o
   0   2  13         23.00          6.20         9.31 o
   1   2  13       2417.66       2374.85        36.14 o
   2   2  13          0.03          7.76        13.96 o
   3   2  13       2197.37       2247.46        33.95 o
   4   2  13        972.44        992.40        20.75 o
   5   2  13          1.77         -1.13        21.72 o
   6   2  13        130.25        104.47        17.06 o
   7   2  13        440.24        508.49        17.14 o
   8   2  13        113.93        107.81        12.62 o
   9   2  13        497.42        465.31        19.38 o
  10   2  13        184.19        189.45        21.61 o
  11   2  13        347.17        313.04        35.68 o
  12   2  13         43.53         47.86        22.95 o
  13   2  13         18.58          7.57        34.12 o
  14   2  13         38.21        147.36        41.68 o
  15   2  13        224.24        259.61        43.61 o
  16   2  13         22.59         73.09        46.53 o
  17   2  13          4.73         10.86        50.45 o
   1   3  13        906.98        943.85        17.14 o
   2   3  13        105.41         93.07         9.69 o
   3   3  13         33.32         20.68         9.69 o
   4   3  13       2007.43       2082.78        49.64 o
   5   3  13         10.37         15.51        15.51 o
   6   3  13          0.03          5.95        12.62 o
   7   3  13        261.64        244.66        24.82 o
   8   3  13          1.50         33.17        14.13 o
   9   3  13        159.02        147.11        48.08 o
  10   3  13         70.49         60.89        23.27 o
  11   3  13        162.88        141.30        25.15 o
  12   3  13        182.31        196.62        34.28 o
  13   3  13         91.83         89.61        40.33 o
  14   3  13        112.56         96.77        41.88 o
  15   3  13        651.65        719.42        47.12 o
  16   3  13          0.21         41.31        71.35 o
   0   4  13        647.52        670.08        31.02 o
   1   4  13        700.38        653.65        18.55 o
   2   4  13        319.42        331.61        20.16 o
   3   4  13         29.36         51.22        15.51 o
   4   4  13        203.65        215.54        18.55 o
   5   4  13         33.12          9.72        17.06 o
   6   4  13        276.29        284.61        18.55 o
   7   4  13         72.41         65.43        19.38 o
   8   4  13        452.73        431.95        25.15 o
   9   4  13       1182.91       1163.90        44.98 o
  10   4  13          9.00        -16.75        21.61 o
  11   4  13         39.36        -18.61        26.32 o
  12   4  13         74.17         66.35        40.33 o
  13   4  13         69.98        231.87        41.88 o
  14   4  13          7.55        -39.71        49.64 o
  15   4  13         45.21         -7.86        71.35 o
   1   5  13        150.25        141.58        17.55 o
   2   5  13        469.33        494.51        20.07 o
   3   5  13         64.32         43.43        15.36 o
   4   5  13        104.47         53.19        40.33 o
   5   5  13        432.29        457.71        26.32 o
   6   5  13         25.37         52.46        23.83 o
   7   5  13       1685.60       1642.64        68.25 o
   8   5  13          2.08         17.00        37.23 o
   9   5  13         57.39         33.09        26.05 o
  10   5  13        249.08        229.56        37.97 o
  11   5  13       1552.58       1603.58        76.33 o
  12   5  13          1.19         35.52        43.71 o
  13   5  13        704.91        711.23        58.74 o
  14   5  13         50.63         28.04       127.19 o
   0   6  13       1020.45       1070.27        49.64 o
   1   6  13       1151.03       1178.85        37.29 o
   2   6  13        364.02        332.81        22.95 o
   3   6  13          0.04         14.93        17.14 o
   4   6  13         22.70          8.84        21.61 o
   5   6  13          3.82          0.00        26.32 o
   6   6  13        318.62        374.04        30.48 o
   7   6  13          0.59        -23.83        23.83 o
   8   6  13         48.25         79.46        28.26 o
   9   6  13        736.14        697.43        58.94 o
  10   6  13        295.49        359.80        41.51 o
  11   6  13         23.63         35.27        41.51 o
  12   6  13         19.71         54.59        54.29 o
   1   7  13          0.16        -22.79        24.59 o
   2   7  13         30.55         40.80        34.96 o
   3   7  13         18.49         31.50        27.52 o
   4   7  13         92.61        120.99        32.90 o
   5   7  13         26.60         20.16        28.52 o
   6   7  13         61.47         62.34        33.53 o
   7   7  13          1.77        -21.72        35.10 o
   8   7  13         34.78         34.31        36.14 o
   9   7  13         66.08         27.07        41.33 o
  10   7  13          0.43        -29.00       113.23 o
   0   8  13         36.79        148.91        65.15 o
   1   8  13         92.78         35.51        51.51 o
   3   8  13        138.84        132.22        66.70 o
   4   8  13          0.95        -27.92        44.40 o
   5   8  13        191.81        154.27        48.11 o
   6   8  13         47.69          3.10        65.15 o
   7   8  13          0.17         64.37        74.45 o
   0   0  14      27443.69      29753.43       722.82 o
   1   0  14       5446.73       5369.95        96.17 o
   2   0  14       1410.71       1402.21        27.92 o
   3   0  14        178.46        130.29        12.41 o
   4   0  14       1604.96       1541.81        37.23 o
   5   0  14        688.49        729.02        24.82 o
   6   0  14        443.46        471.54        18.61 o
   7   0  14       1719.59       1693.81        43.43 o
   8   0  14          2.72         -3.10        15.51 o
   9   0  14        403.26        428.11        21.72 o
  10   0  14         10.84          9.31        18.61 o
  11   0  14         21.68         37.23        24.82 o
  12   0  14         30.76         65.15        37.23 o
  13   0  14        839.34        902.75        58.94 o
  14   0  14        138.55        192.34        43.43 o
  15   0  14        111.32        204.75        77.56 o
  16   0  14         10.46         34.12        52.74 o
  17   0  14          7.00        -80.66        83.76 o
   1   1  14        709.44        681.11        19.74 o
   2   1  14         86.42        101.98        10.32 o
   3   1  14       7898.08       8509.16       102.85 o
   4   1  14        559.67        507.60        13.96 o
   5   1  14        548.70        541.37        14.13 o
   6   1  14         73.54         51.57        13.96 o
   7   1  14       1549.82       1621.93        49.64 o
   8   1  14        512.87        504.69        17.55 o
   9   1  14        376.26        375.60        15.36 o
  10   1  14        619.18        579.29        48.08 o
  11   1  14        408.53        358.45        20.75 o
  12   1  14        330.67        264.64        40.33 o
  13   1  14         60.92         41.36        22.95 o
  14   1  14        243.20        177.56        28.26 o
  15   1  14         49.75         85.24        48.11 o
  16   1  14        119.80        117.88        46.53 o
  17   1  14         10.32        126.91        64.64 o
   0   2  14        571.68        583.22        18.61 o
   1   2  14          1.98         -1.55        23.27 o
   2   2  14        638.68        654.57        15.36 o
   3   2  14         22.19         29.47        10.97 o
   4   2  14        262.78        260.59        20.16 o
   5   2  14        594.41        582.95        21.72 o
   6   2  14        165.49        182.14        18.55 o
   7   2  14          0.92        -16.34        16.34 o
   8   2  14        101.54        126.52        14.13 o
   9   2  14        350.17        361.23        32.57 o
  10   2  14         73.01         81.99        20.16 o
  11   2  14         45.36         48.18        17.79 o
  12   2  14         19.19         47.72        22.95 o
  13   2  14          3.77        -36.13        99.27 o
  14   2  14          0.12        -31.75        31.75 o
  15   2  14         54.84        111.68        48.26 o
  16   2  14         25.87        156.16        67.58 o
   1   3  14         84.10         86.97         8.77 o
   2   3  14       1391.21       1358.27        26.05 o
   3   3  14        654.63        660.67        18.55 o
   4   3  14        817.05        834.60        21.94 o
   5   3  14        277.77        286.25        15.51 o
   6   3  14         23.23         15.51        13.15 o
   7   3  14       1399.47       1489.07        32.04 o
   8   3  14         25.39         28.61        21.72 o
   9   3  14        188.00        184.39        25.81 o
  10   3  14          1.41        -21.94        21.94 o
  11   3  14        617.54        590.54        41.88 o
  12   3  14        138.72        138.67        27.52 o
  13   3  14        131.00        152.62        72.90 o
  14   3  14         90.02        143.33        42.27 o
  15   3  14         40.41         37.56        39.48 o
  16   3  14         28.66         26.86        91.52 o
   0   4  14        202.20        198.54        21.72 o
   1   4  14        500.68        527.70        21.72 o
   2   4  14        137.07        134.30        23.27 o
   3   4  14          7.82        -13.96        13.96 o
   4   4  14        235.01        243.19        19.38 o
   5   4  14        273.69        299.21        52.74 o
   6   4  14         27.80         14.27        16.34 o
   7   4  14       2550.66       2690.51        56.79 o
   8   4  14          0.72        -18.55        18.55 o
   9   4  14         11.86         18.17        23.27 o
  10   4  14        329.04        321.65        40.33 o
  11   4  14        112.76         51.54        28.26 o
  12   4  14         81.41        129.73        35.75 o
  13   4  14        109.11         48.92        42.73 o
  14   4  14          6.45          4.56        51.19 o
  15   4  14         10.12         64.03        54.71 o
   1   5  14         55.37         53.98        16.34 o
   2   5  14        168.97        215.13        51.19 o
   3   5  14        204.39        192.09        19.38 o
   4   5  14          0.13         10.13        16.34 o
   5   5  14        660.68        702.98        58.94 o
   6   5  14         32.83         13.23        20.75 o
   7   5  14       2127.43       2302.38        96.17 o
   8   5  14        177.66        117.54        29.55 o
   9   5  14          0.13        -29.39        82.21 o
  10   5  14         83.46        112.65        34.89 o
  11   5  14        140.17        132.39        36.52 o
  12   5  14          9.12         87.24        36.14 o
  13   5  14        600.06        637.62        63.50 o
  14   5  14          0.01          4.21        60.95 o
   0   6  14        100.78        117.88        27.92 o
   1   6  14        972.67        942.79        74.45 o
   2   6  14         11.57         28.47        18.55 o
   3   6  14        406.98        348.88        27.35 o
   4   6  14         19.34         23.02        20.75 o
   5   6  14        134.44        174.96        30.97 o
   6   6  14        869.56        820.17        83.76 o
   7   6  14        316.11        355.12        32.57 o
   8   6  14         79.24        111.41        57.39 o
   9   6  14        329.18        332.36        43.71 o
  10   6  14         44.89         46.53        35.10 o
  11   6  14       1032.45        963.07        65.99 o
  12   6  14         74.92         36.07        54.37 o
   1   7  14        187.37        191.28        28.26 o
   2   7  14         21.49         11.54        26.83 o
   3   7  14          0.06        -11.37        46.53 o
   4   7  14         39.11         42.54        60.49 o
   5   7  14        151.82        164.65        32.90 o
   6   7  14        142.12        128.95        37.23 o
   7   7  14          5.47        -11.50        35.58 o
   8   7  14          0.20        -37.97        37.97 o
   9   7  14        131.61        117.88        39.48 o
  10   7  14          8.17        121.53        43.71 o
   0   8  14          0.22        -40.33        68.25 o
   1   8  14        376.42        299.28        63.70 o
   2   8  14          8.62         37.94       103.92 o
   3   8  14         43.71         64.49        40.14 o
   4   8  14          1.19         99.03        97.72 o
   5   8  14        106.02         96.86        48.45 o
   6   8  14          4.03         -3.75        47.12 o
   1   1  15         51.32         73.09        17.06 o
   2   1  15       3568.67       3860.79        53.44 o
   3   1  15         19.67         23.44        12.41 o
   4   1  15        643.35        596.06        13.15 o
   5   1  15        519.97        507.46        14.13 o
   6   1  15          7.51         -5.76         7.45 o
   7   1  15         75.62         73.55         9.69 o
   8   1  15          2.25          4.65        10.97 o
   9   1  15         12.80          5.17        12.62 o
  10   1  15          2.44         -7.65        24.82 o
  11   1  15          4.17         33.50        21.61 o
  12   1  15          1.50        -19.29        38.78 o
  13   1  15        531.20        498.96        35.68 o
  14   1  15          0.33          3.56        29.55 o
  15   1  15          3.58        -39.46        39.46 o
  16   1  15         53.44         49.84        49.64 o
  17   1  15         37.01        -89.96        89.96 o
   0   2  15       1256.17       1228.48        34.12 o
   1   2  15        798.93        879.01        21.72 o
   2   2  15       1272.75       1297.15        26.37 o
   3   2  15        272.07        333.11        21.72 o
   4   2  15         35.29          3.45         9.69 o
   5   2  15         66.80         42.24        24.82 o
   6   2  15         48.12         53.99        11.92 o
   7   2  15        846.50        854.74        37.23 o
   8   2  15        307.35        289.34        17.55 o
   9   2  15        181.75        182.59        20.75 o
  10   2  15         69.17         80.92        20.16 o
  11   2  15       1333.81       1335.04        58.94 o
  12   2  15        286.08        263.47        49.64 o
  13   2  15        372.66        403.01        36.14 o
  14   2  15         87.28         86.86        35.75 o
  15   2  15        146.23        150.82        65.15 o
  16   2  15         36.72        -51.51        51.51 o
   1   3  15       1117.01       1112.05        20.75 o
   2   3  15        209.36        212.29        18.61 o
   3   3  15       1250.91       1361.94        28.52 o
   4   3  15        307.92        350.17        21.94 o
   5   3  15        309.75        292.64        17.79 o
   6   3  15       1541.05       1536.82        31.75 o
   7   3  15         66.88         15.51        14.89 o
   8   3  15          3.27         18.61        19.38 o
   9   3  15       1051.87       1065.05        74.45 o
  10   3  15         57.20         52.25        20.07 o
  11   3  15         17.27         62.28        58.94 o
  12   3  15        187.50        180.87        32.04 o
  13   3  15        686.73        650.16        43.87 o
  14   3  15          4.19        -46.57        46.57 o
  15   3  15        181.30        200.28        50.70 o
  16   3  15         39.92         28.11        51.42 o
   0   4  15        219.67        214.05        21.72 o
   1   4  15        586.92        554.64        26.37 o
   2   4  15          1.91          2.54        11.92 o
   3   4  15         32.77         23.27        13.16 o
   4   4  15        173.52        186.79        20.16 o
   5   4  15        266.86        250.09        20.75 o
   6   4  15        227.32        205.60        20.75 o
   7   4  15       1749.62       1684.79        40.54 o
   8   4  15        121.15        124.46        22.95 o
   9   4  15       1092.89       1103.86        40.54 o
  10   4  15         25.22         28.29        27.35 o
  11   4  15         33.57         48.08        26.32 o
  12   4  15         46.51         19.32        38.34 o
  13   4  15          2.08         26.49        38.45 o
  14   4  15          7.03          4.17        38.34 o
  15   4  15         19.65         56.82        63.60 o
   1   5  15        925.91        921.36        31.30 o
   2   5  15          0.35         -3.10        17.55 o
   3   5  15         46.44         78.44        22.34 o
   4   5  15         10.51         46.19        19.38 o
   5   5  15          0.22        -18.55        18.55 o
   6   5  15        480.68        460.28        31.75 o
   7   5  15        107.96        116.49        25.15 o
   8   5  15        489.80        563.97        38.78 o
   9   5  15          3.09          7.53        29.78 o
  10   5  15         18.78         48.08        28.52 o
  11   5  15        151.84         92.84        44.93 o
  12   5  15         18.98        112.42        45.91 o
  13   5  15         11.41        120.95       175.28 o
   0   6  15         72.13         -6.20        37.23 o
   1   6  15        478.47        534.23        30.71 o
   2   6  15        321.71        312.35        32.57 o
   3   6  15         63.57         34.45        23.27 o
   4   6  15         68.58         56.87        26.05 o
   5   6  15         22.73         24.82        26.32 o
   6   6  15        836.36       1012.64       117.88 o
   7   6  15         42.84         35.68        44.98 o
   8   6  15        445.64        467.24        88.41 o
   9   6  15        460.12        453.05        40.54 o
  10   6  15         28.13        -59.21        93.07 o
  11   6  15          7.74        -24.82        58.24 o
  12   6  15         38.96        -50.73       125.64 o
   1   7  15        111.64         67.80        72.90 o
   2   7  15          0.23        -40.99        40.99 o
   3   7  15         50.39         71.63        38.78 o
   4   7  15          6.37         36.51        28.26 o
   5   7  15          4.51          2.57       105.48 o
   6   7  15          0.27         -7.51        77.56 o
   7   7  15         49.74         77.68        93.07 o
   8   7  15         20.25         28.87       113.23 o
   9   7  15         29.10         42.92        53.44 o
   0   8  15        185.26        136.50        58.94 o
   1   8  15          5.22        -44.28        47.66 o
   2   8  15         45.73         19.65        49.03 o
   3   8  15        201.30        108.70        53.67 o
   4   8  15          6.93         47.86        44.67 o
   5   8  15         34.41         61.11        64.07 o
   0   0  16       2700.29       2639.99        77.56 o
   1   0  16        964.83       1005.12        52.74 o
   2   0  16       2716.60       2826.13        58.94 o
   3   0  16       1609.12       1684.51        31.02 o
   4   0  16        143.36        111.68        15.51 o
   5   0  16       1147.39       1327.75        40.33 o
   6   0  16          6.34         24.82        15.51 o
   7   0  16       1676.35       1731.04        49.64 o
   8   0  16        661.00        660.77        24.82 o
   9   0  16       1830.43       1855.13        49.64 o
  10   0  16         73.80         34.12        24.82 o
  11   0  16         37.58         34.12        31.02 o
  12   0  16        118.68         93.07        31.02 o
  13   0  16         42.77         52.74        37.23 o
  14   0  16        189.24        235.77        40.33 o
  15   0  16         54.04        -27.92        52.74 o
  16   0  16         89.04        102.37        71.35 o
   1   1  16         89.76        107.90        17.06 o
   2   1  16       1137.08       1109.43        20.75 o
   3   1  16          0.04          6.20         8.77 o
   4   1  16         42.60         49.34         8.77 o
   5   1  16        322.34        335.63        11.92 o
   6   1  16        101.77         75.26         9.69 o
   7   1  16          0.06         13.79        12.41 o
   8   1  16         73.84         52.23        12.62 o
   9   1  16          0.72         24.82        21.72 o
  10   1  16        404.18        428.23        21.61 o
  11   1  16        393.75        395.54        21.94 o
  12   1  16        281.85        234.98        68.25 o
  13   1  16        337.06        302.86        28.52 o
  14   1  16       1063.65       1024.00        72.90 o
  15   1  16         92.09        114.42        44.14 o
  16   1  16          3.58         42.40       128.74 o
   0   2  16         68.56         31.02        18.61 o
   1   2  16          0.16         -8.77         8.77 o
   2   2  16         17.91         13.96        13.96 o
   3   2  16          0.88         -0.78        21.72 o
   4   2  16       1165.80       1214.70        24.59 o
   5   2  16        197.43        236.62        14.89 o
   6   2  16         12.37          2.39        14.13 o
   7   2  16        970.61        948.57        23.83 o
   8   2  16        100.98        107.64        15.49 o
   9   2  16         86.92         73.12        17.14 o
  10   2  16        277.42        299.84        20.07 o
  11   2  16        110.19        121.91        25.24 o
  12   2  16         39.91         35.68        30.48 o
  13   2  16          9.63         -9.11        33.53 o
  14   2  16        552.14        533.58        55.90 o
  15   2  16          0.00         16.32        77.56 o
  16   2  16          5.51         79.85        46.97 o
   1   3  16         21.84         15.51        10.97 o
   2   3  16          9.75          0.26        12.62 o
   3   3  16         44.79         34.36        23.27 o
   4   3  16         82.57         68.25        14.13 o
   5   3  16        214.63        211.68        15.36 o
   6   3  16        994.85        865.96        38.78 o
   7   3  16         13.30         11.79        15.49 o
   8   3  16        257.36        247.32        43.43 o
   9   3  16        185.53        161.70        22.95 o
  10   3  16          0.00         39.02        20.75 o
  11   3  16        150.92        164.86        52.74 o
  12   3  16        101.98         96.56        46.53 o
  13   3  16        376.60        290.88        35.75 o
  14   3  16         36.54         55.84        55.84 o
  15   3  16         69.20         57.00        80.66 o
   0   4  16       1560.35       1551.11        46.53 o
   1   4  16        749.72        729.85        24.59 o
   2   4  16          1.79         12.82        17.06 o
   3   4  16        201.35        186.16        17.55 o
   4   4  16        274.90        296.24        29.47 o
   5   4  16         28.42         13.30        15.51 o
   6   4  16         67.55         44.86        34.12 o
   7   4  16       1173.84       1252.13        45.32 o
   8   4  16         85.54        106.91        27.92 o
   9   4  16       1095.47       1099.78        37.10 o
  10   4  16        515.12        487.62        38.76 o
  11   4  16        107.42         90.74        26.05 o
  12   4  16         93.01        135.66        38.45 o
  13   4  16          0.14         25.57        44.61 o
  14   4  16         58.55         51.38        62.04 o
   1   5  16         14.61         17.06        32.57 o
   2   5  16          9.02         10.61        24.82 o
   3   5  16         58.46         53.72        20.75 o
   4   5  16          6.77         25.21        21.72 o
   5   5  16       2031.46       2220.66        48.11 o
   6   5  16        366.16        365.71        29.55 o
   7   5  16         18.85         55.84        26.32 o
   8   5  16         46.43         40.63        31.02 o
   9   5  16          1.52        -20.97        27.35 o
  10   5  16        108.62        196.77        55.84 o
  11   5  16         22.47         45.50        65.15 o
  12   5  16         17.62        105.71        42.40 o
  13   5  16         24.60         31.78        45.08 o
   0   6  16          0.46         18.61        27.92 o
   1   6  16         76.87         66.48        21.14 o
   2   6  16         94.95         99.53        23.83 o
   3   6  16        515.97        503.32        27.35 o
   4   6  16         25.85         54.97        27.35 o
   5   6  16         11.33         28.22        22.95 o
   6   6  16         31.43         21.00        28.26 o
   7   6  16        405.59        411.71        37.10 o
   8   6  16        114.78        127.39        33.53 o
   9   6  16        157.35        105.48        41.68 o
  10   6  16         30.30          9.31        63.60 o
  11   6  16         77.02        157.87        57.30 o
   1   7  16          0.05        114.78        30.71 o
   2   7  16         83.67         59.16        30.48 o
   3   7  16        231.35        266.46        43.43 o
   4   7  16          0.65         19.78        35.68 o
   5   7  16        239.09        339.44        37.97 o
   6   7  16          1.22         14.95        35.75 o
   7   7  16         46.86         34.57        38.78 o
   8   7  16          6.49         -7.99       107.03 o
   9   7  16        267.76        317.64        80.66 o
   0   8  16         31.36       -117.88       117.88 o
   1   8  16        513.49        570.58        53.71 o
   2   8  16         46.97        118.84        43.61 o
   3   8  16          4.84        122.72        56.91 o
   4   8  16         56.11         68.31       119.44 o
   5   8  16          0.26        100.26        69.02 o
   1   1  17       1857.27       2026.11        40.54 o
   2   1  17        186.21        170.89        11.92 o
   3   1  17         36.57         12.41        10.97 o
   4   1  17        345.33        316.89        17.06 o
   5   1  17        369.67        355.28        14.13 o
   6   1  17         74.37         89.83         9.69 o
   7   1  17        166.65        158.64        21.72 o
   8   1  17       2484.90       2663.92        41.88 o
   9   1  17          0.00          1.19        15.51 o
  10   1  17         54.62         57.77        46.53 o
  11   1  17        256.48        207.85        22.95 o
  12   1  17        259.39        265.42        27.35 o
  13   1  17          1.03          3.97        55.84 o
  14   1  17         31.82         17.20        36.14 o
  15   1  17         27.19         57.82        49.86 o
  16   1  17         11.83        -58.08        88.41 o
   0   2  17        667.27        679.39        40.33 o
   1   2  17        192.79        190.19        14.13 o
   2   2  17        331.66        318.37        14.13 o
   3   2  17        941.82        964.87        21.61 o
   4   2  17          5.43         19.09        13.15 o
   5   2  17        104.68         96.30        15.51 o
   6   2  17        619.25        616.68        20.65 o
   7   2  17         11.88         31.91        17.06 o
   8   2  17        522.51        571.83        28.12 o
   9   2  17        421.55        424.41        21.61 o
  10   2  17          0.04        -21.72        21.72 o
  11   2  17        646.47        625.56        29.55 o
  12   2  17         77.53         94.93        27.35 o
  13   2  17          0.11         21.81        36.14 o
  14   2  17         35.07        -15.59        51.19 o
  15   2  17        291.92        146.37        53.48 o
  16   2  17          1.83         10.34        52.72 o
   1   3  17        360.31        355.90        18.55 o
   2   3  17         13.43         16.23        14.13 o
   3   3  17         43.49         54.29        15.36 o
   4   3  17         40.94         24.82        21.72 o
   5   3  17        199.96        215.70        19.74 o
   6   3  17         93.61         80.27        23.27 o
   7   3  17        968.33       1009.03        29.07 o
   8   3  17        671.26        687.68        29.07 o
   9   3  17         24.85         76.71        26.37 o
  10   3  17         23.94          3.10        20.75 o
  11   3  17         52.24          3.10        26.32 o
  12   3  17        124.96         52.74        29.07 o
  13   3  17         36.86         51.77        34.89 o
  14   3  17         30.70         34.77        65.15 o
  15   3  17          4.26        -77.56        77.56 o
   0   4  17          0.10        -18.61        18.61 o
   1   4  17        597.40        587.20        22.34 o
   2   4  17         29.48         34.12        15.49 o
   3   4  17        193.29        203.30        16.34 o
   4   4  17        189.29        214.69        37.23 o
   5   4  17        884.84        913.23        57.39 o
   6   4  17        645.54        660.52        51.19 o
   7   4  17        180.95        160.73        23.83 o
   8   4  17       2357.40       2501.18        55.90 o
   9   4  17          0.83         15.07        23.27 o
  10   4  17         63.23         46.19        29.07 o
  11   4  17         36.75         38.95        29.55 o
  12   4  17          5.27          8.47        63.60 o
  13   4  17         11.39        -50.45        50.45 o
  14   4  17         42.43         32.87        51.51 o
   1   5  17        220.70        236.37        28.26 o
   2   5  17       1625.16       1713.42        41.88 o
   3   5  17        216.92        195.44        20.75 o
   4   5  17          3.74         10.08        21.61 o
   5   5  17          2.91         -7.76        35.68 o
   6   5  17        446.10        486.93        60.49 o
   7   5  17        619.07        661.14        33.95 o
   8   5  17        230.41        219.08        35.68 o
   9   5  17          4.01         34.02        33.95 o
  10   5  17        318.90        321.16        33.95 o
  11   5  17          3.05        -55.84        55.84 o
  12   5  17         14.09         46.53        63.60 o
  13   5  17         32.42        -72.90        72.90 o
   0   6  17       1323.61       1259.50        62.04 o
   1   6  17         63.83         82.86        26.05 o
   2   6  17         10.33        -16.13        24.82 o
   3   6  17          0.29         -9.46        21.61 o
   4   6  17          6.45         12.04        48.08 o
   5   6  17        463.67        511.43        49.64 o
   6   6  17          0.17        -16.06        66.70 o
   7   6  17          0.01         19.28        34.12 o
   8   6  17         35.56         40.33        32.04 o
   9   6  17        308.06        403.06        89.96 o
  10   6  17         67.04         61.29        44.93 o
  11   6  17         74.58         21.43        54.29 o
   1   7  17          8.19         31.37        28.12 o
   2   7  17        253.24        327.67        54.29 o
   3   7  17         17.76         43.97        31.75 o
   4   7  17          1.97         12.41        50.46 o
   5   7  17        152.67        151.97        39.36 o
   6   7  17        265.99        234.73        55.84 o
   7   7  17          7.98        -32.03        57.39 o
   8   7  17          4.04        -40.68        40.68 o
   0   8  17          2.42         37.23        62.04 o
   1   8  17         91.69         85.68        45.91 o
   2   8  17         23.21        148.91        68.87 o
   3   8  17          0.01         87.07        53.70 o
   4   8  17          7.98         -5.63       105.48 o
   0   0  18       6487.38       7029.64       201.64 o
   1   0  18       2967.23       3235.62        77.56 o
   2   0  18        412.67        409.49        21.72 o
   3   0  18        535.47        558.40        21.72 o
   4   0  18       1239.91       1275.01        40.33 o
   5   0  18       1880.62       1811.70        52.74 o
   6   0  18       3386.45       3527.23        74.45 o
   7   0  18          1.38         15.51        18.61 o
   8   0  18         38.51          9.31        31.02 o
   9   0  18         31.46         71.35        31.02 o
  10   0  18        484.40        527.38        34.12 o
  11   0  18        439.34        508.76        40.33 o
  12   0  18        300.04        347.45        74.45 o
  13   0  18        134.43        105.48        40.33 o
  14   0  18        397.73        440.52        55.84 o
  15   0  18         11.81        -18.61        62.04 o
  16   0  18         98.47          0.00        89.96 o
   1   1  18          0.00          9.31        17.06 o
   2   1  18          1.55        -10.60        35.68 o
   3   1  18        726.23        738.54        20.16 o
   4   1  18         77.24         84.13        11.10 o
   5   1  18        466.33        454.78        14.89 o
   6   1  18          2.25          7.98        20.16 o
   7   1  18        856.73        861.08        25.15 o
   8   1  18        704.69        718.61        22.96 o
   9   1  18        141.99        123.11        24.82 o
  10   1  18        135.38        154.00        34.12 o
  11   1  18         20.78         16.40        22.95 o
  12   1  18         40.33         38.78        24.13 o
  13   1  18        210.82        228.64        31.30 o
  14   1  18          4.84        -37.23        58.94 o
  15   1  18        375.43        324.00        49.03 o
  16   1  18        184.25         77.30        89.33 o
   0   2  18        772.23        760.04        27.92 o
   1   2  18        466.66        476.36        20.75 o
   2   2  18          0.20          5.64        11.92 o
   3   2  18        273.85        242.26        13.15 o
   4   2  18        411.75        433.42        18.55 o
   5   2  18        514.74        465.49        20.07 o
   6   2  18        903.04        869.96        23.83 o
   7   2  18        152.98        176.83        19.38 o
   8   2  18       1229.94       1236.80        30.71 o
   9   2  18        374.86        334.44        44.98 o
  10   2  18        653.19        621.53        27.52 o
  11   2  18          4.64        -26.37        26.37 o
  12   2  18        280.85        190.90        31.75 o
  13   2  18         85.58        119.91        42.57 o
  14   2  18        180.96        168.42        43.22 o
  15   2  18          8.92          3.94       127.19 o
   1   3  18        341.32        348.89        27.92 o
   2   3  18        325.08        307.15        15.36 o
   3   3  18         11.33         -2.07        16.34 o
   4   3  18        380.17        355.75        19.74 o
   5   3  18          0.01        -16.00        32.57 o
   6   3  18         85.98         82.37        15.49 o
   7   3  18        127.50        182.92        43.43 o
   8   3  18        160.78        147.70        24.82 o
   9   3  18        155.00        149.15        23.83 o
  10   3  18          2.29         38.17        49.64 o
  11   3  18         88.08         78.73        34.12 o
  12   3  18         28.23        -23.52        49.64 o
  13   3  18         10.87        -18.30        41.73 o
  14   3  18         39.04         -7.14        59.06 o
  15   3  18          3.42         52.19        55.65 o
   0   4  18       1049.57       1091.98        40.33 o
   1   4  18        100.25         89.27        16.34 o
   2   4  18          0.08         -6.20        20.16 o
   3   4  18        400.65        395.83        21.94 o
   4   4  18         65.06         42.54        37.23 o
   5   4  18       1104.03       1074.94        32.90 o
   6   4  18        248.42        252.51        25.15 o
   7   4  18        336.66        308.11        25.15 o
   8   4  18        550.12        504.64        34.28 o
   9   4  18        127.74        124.43        34.12 o
  10   4  18        120.39        119.26        29.55 o
  11   4  18         17.33         10.96        32.69 o
  12   4  18         31.04          1.13        35.75 o
  13   4  18          3.15         65.90        44.61 o
  14   4  18          7.52          2.48        67.11 o
   1   5  18        162.91        144.20        41.88 o
   2   5  18          0.37        -20.75        20.75 o
   3   5  18        237.39        187.92        26.05 o
   4   5  18         10.46        -20.75        20.75 o
   5   5  18          0.23        -21.58        24.59 o
   6   5  18         40.09         17.73        22.34 o
   7   5  18        571.53        533.74        32.90 o
   8   5  18        131.23        121.92        28.52 o
   9   5  18        162.95        129.47       117.88 o
  10   5  18         11.75         73.97        34.89 o
  11   5  18          2.50         62.56        52.74 o
  12   5  18         86.13         82.27        58.94 o
   0   6  18       1273.77       1222.28        74.45 o
   1   6  18         46.66         78.40        23.83 o
   2   6  18         75.02         82.90        27.92 o
   3   6  18        232.22        181.56        26.83 o
   4   6  18        361.30        333.84        30.71 o
   5   6  18         15.94         60.60        48.08 o
   6   6  18          0.75        -33.65        46.53 o
   7   6  18          1.33         -5.03        63.60 o
   8   6  18          0.57         49.64        32.69 o
   9   6  18          4.27         29.92        34.12 o
  10   6  18          0.30        -15.25        37.97 o
  11   6  18          1.50         38.11        52.12 o
   1   7  18         13.15        108.35        43.04 o
   2   7  18        148.51        124.46        38.78 o
   3   7  18          2.61        -38.78        38.78 o
   4   7  18         63.27         68.81        57.39 o
   5   7  18         95.57        123.81        36.14 o
   6   7  18         15.47         70.87        46.53 o
   7   7  18         63.30         68.97        57.39 o
   8   7  18         20.32        -43.22        43.22 o
   0   8  18        136.02         43.43        83.76 o
   1   8  18        232.28        287.30        73.28 o
   2   8  18         40.52       -149.73       179.93 o
   1   1  19        252.75        266.95        18.55 o
   2   1  19        906.03        868.37        49.64 o
   3   1  19         75.74         70.51        12.41 o
   4   1  19         99.53         90.07        10.97 o
   5   1  19        432.40        375.14        20.75 o
   6   1  19          0.57          5.01        13.15 o
   7   1  19         10.62          7.98        23.27 o
   8   1  19          1.72         -6.65        18.61 o
   9   1  19        748.99        716.82        62.04 o
  10   1  19          1.92          7.24        25.24 o
  11   1  19        181.08        162.52        27.35 o
  12   1  19         61.63          4.83        29.55 o
  13   1  19        659.25        605.17        43.22 o
  14   1  19         95.29        139.80        48.20 o
  15   1  19          0.33        -39.09        76.00 o
   0   2  19        864.09        859.32        40.33 o
   1   2  19       1269.88       1264.30        29.78 o
   2   2  19          0.67        -11.92        11.92 o
   3   2  19       1207.40       1233.16        32.69 o
   4   2  19         37.37         22.67        14.13 o
   5   2  19        144.90        130.38        15.49 o
   6   2  19        145.88        127.19        16.34 o
   7   2  19       1153.27       1185.72        29.78 o
   8   2  19        212.46        224.17        46.53 o
   9   2  19       1358.97       1327.77        80.66 o
  10   2  19        122.06        122.72        20.75 o
  11   2  19        146.75        150.23        27.35 o
  12   2  19         77.54        112.61        46.53 o
  13   2  19          5.33         63.83        42.41 o
  14   2  19         44.01         67.83        71.35 o
  15   2  19          2.09         98.68        51.51 o
   1   3  19         10.66         21.72        15.51 o
   2   3  19        451.74        422.44        18.55 o
   3   3  19        216.23        219.94        19.38 o
   4   3  19         20.81         24.37        14.89 o
   5   3  19          1.58          6.65        14.89 o
   6   3  19       4078.09       4338.92        72.29 o
   7   3  19        115.05        117.88        22.95 o
   8   3  19        313.20        328.94        26.32 o
   9   3  19        106.85         93.07        26.32 o
  10   3  19        618.49        596.23        49.64 o
  11   3  19         13.87         33.44        49.64 o
  12   3  19          0.01         33.50        86.86 o
  13   3  19        120.95         50.89       130.29 o
  14   3  19          2.23        -31.37        48.45 o
   0   4  19        948.28        912.05        46.53 o
   1   4  19          7.31         37.35        54.29 o
   2   4  19        422.10        439.72        27.92 o
   3   4  19        194.42        188.08        31.02 o
   4   4  19        603.22        590.54        58.94 o
   5   4  19        468.90        406.98        24.13 o
   6   4  19        436.21        408.68        30.48 o
   7   4  19          6.09         20.94        21.61 o
   8   4  19         18.51         24.82        26.32 o
   9   4  19         11.30        -10.99        26.05 o
  10   4  19         23.97          2.73        27.35 o
  11   4  19          3.57         46.19        44.98 o
  12   4  19          0.85          0.72        42.40 o
  13   4  19          2.18        -37.08        44.93 o
   1   5  19        759.00        727.61        60.49 o
   2   5  19        266.19        228.21        24.59 o
   3   5  19         73.95        109.85        29.47 o
   4   5  19        184.21        185.46        35.68 o
   5   5  19        129.75         86.86        26.32 o
   6   5  19        292.89        258.09        30.97 o
   7   5  19        193.44        177.04        30.71 o
   8   5  19         11.31          9.31        33.95 o
   9   5  19          0.63         46.72        96.17 o
  10   5  19         18.13         -2.22        37.23 o
  11   5  19         19.62         50.97        44.98 o
  12   5  19          0.12         27.92        55.84 o
   0   6  19        251.37        241.97        37.23 o
   1   6  19         14.43        -17.65        31.30 o
   2   6  19          3.27         13.83        38.78 o
   3   6  19         26.78         40.60        24.59 o
   4   6  19        278.09        351.90        32.90 o
   5   6  19        418.99        366.06        38.34 o
   6   6  19        136.67         83.97        32.04 o
   7   6  19          6.68         11.41        33.53 o
   8   6  19        278.85        263.48        38.34 o
   9   6  19         18.72         59.66        79.11 o
  10   6  19        137.51         63.22        72.90 o
   1   7  19          1.12          9.52        31.75 o
   2   7  19          3.32        -19.15        47.44 o
   3   7  19          0.01         56.08        40.75 o
   4   7  19          1.90        -22.48        44.66 o
   5   7  19         30.07         17.23        39.30 o
   6   7  19          1.49         54.17        42.40 o
   7   7  19          2.32        -48.08        48.08 o
   0   0  20       5093.96       5552.98       145.80 o
   1   0  20          6.85          3.10        31.02 o
   2   0  20         73.25         77.56        24.82 o
   3   0  20        691.46        654.57        34.12 o
   4   0  20         74.97         40.33        21.72 o
   5   0  20       1602.36       1591.44        40.33 o
   6   0  20       1320.23       1377.39        40.33 o
   7   0  20        143.27        179.93        27.92 o
   8   0  20        699.57        778.66        43.43 o
   9   0  20        780.83        654.57        40.33 o
  10   0  20         40.14         58.94        27.92 o
  11   0  20       1778.73       1734.14        62.04 o
  12   0  20         94.31        -21.72        46.53 o
  13   0  20        144.48        183.03        49.64 o
  14   0  20         67.38          9.31        55.84 o
  15   0  20        101.13         80.66        74.45 o
   1   1  20        485.80        483.88        29.47 o
   2   1  20          0.60        -15.69        23.27 o
   3   1  20         28.50         40.91        32.57 o
   4   1  20         57.54         56.25        17.06 o
   5   1  20          4.42         22.60        15.51 o
   6   1  20         32.98         32.35        14.89 o
   7   1  20        405.48        360.61        20.75 o
   8   1  20        231.09        256.66        19.38 o
   9   1  20        543.56        594.57        26.32 o
  10   1  20        293.63        161.12        41.88 o
  11   1  20        220.50        196.39        27.92 o
  12   1  20        916.29       1006.32        49.18 o
  13   1  20          0.38        -16.89        48.45 o
  14   1  20        138.08        120.99        74.45 o
  15   1  20         10.50        -39.70        52.91 o
   0   2  20        140.42        195.44        21.72 o
   1   2  20        464.08        471.56        19.74 o
   2   2  20         46.93         53.44        20.16 o
   3   2  20          4.07         31.99        17.14 o
   4   2  20          4.15        -13.96        13.96 o
   5   2  20       2647.35       2672.18        55.84 o
   6   2  20        693.95        748.32        27.92 o
   7   2  20       1568.80       1493.97        55.84 o
   8   2  20          5.85        -12.96        18.55 o
   9   2  20         83.41         88.65        21.61 o
  10   2  20         16.74         47.07        43.43 o
  11   2  20         48.99        -15.27        28.26 o
  12   2  20        189.80        164.51        35.68 o
  13   2  20        146.49         53.80        41.88 o
  14   2  20         57.88         56.69        43.71 o
  15   2  20          1.96         60.61       114.78 o
   1   3  20         31.10         25.98        17.14 o
   2   3  20        219.76        230.66        18.55 o
   3   3  20        402.04        416.89        26.83 o
   4   3  20          5.00        -15.72        20.16 o
   5   3  20        412.48        472.45        27.92 o
   6   3  20        376.36        357.16        26.37 o
   7   3  20       1232.16       1124.87        43.22 o
   8   3  20          2.94         21.85        32.57 o
   9   3  20          1.59         27.18        22.95 o
  10   3  20          0.65         15.51        28.52 o
  11   3  20         33.89         86.86        28.52 o
  12   3  20         13.81        -37.23        74.45 o
  13   3  20         22.24        -55.84        55.84 o
  14   3  20          0.56         48.70        97.72 o
   0   4  20        487.00        508.76        49.64 o
   1   4  20        129.94        109.38        19.74 o
   2   4  20         60.00         45.50        19.38 o
   3   4  20        375.85        299.46        40.33 o
   4   4  20          3.05          4.65        21.61 o
   5   4  20          6.35        -18.12        20.75 o
   6   4  20        274.17        262.71        31.75 o
   7   4  20          4.04          2.59        26.05 o
   8   4  20         23.62         85.99        27.35 o
   9   4  20          1.59        -12.41        37.23 o
  10   4  20        129.07        139.21        33.95 o
  11   4  20         10.71         31.02        30.71 o
  12   4  20         10.77        -20.39        44.67 o
  13   4  20          3.79         -6.20        71.35 o
   1   5  20         36.99        -18.33        22.96 o
   2   5  20          0.92         43.87        22.95 o
   3   5  20          0.25        -18.61        21.94 o
   4   5  20          4.09         22.03        27.92 o
   5   5  20          5.06         -7.69        25.15 o
   6   5  20         46.94         66.96        26.05 o
   7   5  20          0.52         43.80        35.68 o
   8   5  20         52.77         91.21        32.69 o
   9   5  20         56.65         12.62        32.69 o
  10   5  20          0.87        -33.95        33.95 o
  11   5  20         14.56         35.68        41.68 o
  12   5  20         16.72        -37.23        65.15 o
   0   6  20        498.45        452.92        46.53 o
   1   6  20         23.66         24.65        40.14 o
   2   6  20        552.53        494.11        40.99 o
   3   6  20         19.73         11.69        69.80 o
   4   6  20          5.41         34.12        29.55 o
   5   6  20          2.26         -1.33        30.48 o
   6   6  20          0.20         44.94        37.97 o
   7   6  20          0.00        -45.91        45.91 o
   8   6  20         14.73        114.46        44.98 o
   9   6  20         68.39         60.98        37.97 o
  10   6  20         47.47         85.74        51.51 o
   1   7  20         99.16         48.36        51.19 o
   2   7  20         50.84         34.05        43.97 o
   3   7  20        247.10        326.34        44.61 o
   4   7  20          0.40        -46.53        46.53 o
   5   7  20          0.48          1.60        63.50 o
   6   7  20         37.33        -17.22        43.22 o
   1   1  21         75.04         42.19        29.47 o
   2   1  21        158.18        177.47        29.47 o
   3   1  21        303.21        352.92        27.92 o
   4   1  21          1.63        -16.34        16.34 o
   5   1  21       1031.90       1036.67        26.05 o
   6   1  21        635.34        646.68        22.34 o
   7   1  21       2199.25       2269.26        45.08 o
   8   1  21        223.70        194.01        22.34 o
   9   1  21          2.53          1.55        19.74 o
  10   1  21          7.07         13.96        26.32 o
  11   1  21        436.88        447.82        33.95 o
  12   1  21         19.78        -20.32        49.64 o
  13   1  21         13.23         18.85        79.11 o
  14   1  21         13.34        -14.07        62.04 o
  15   1  21          0.38        -48.08        61.46 o
   0   2  21          9.49        -18.61        18.61 o
   1   2  21        552.61        581.24        44.98 o
   2   2  21         14.31         17.79        16.34 o
   3   2  21         20.98          4.43        14.89 o
   4   2  21        428.88        454.97        24.82 o
   5   2  21         21.01         30.66        20.16 o
   6   2  21        738.38        743.82        23.83 o
   7   2  21        524.66        561.41        40.33 o
   8   2  21        400.99        404.65        22.95 o
   9   2  21          9.65        -16.16        48.08 o
  10   2  21         97.09        174.21        66.70 o
  11   2  21          0.00        -22.46        31.30 o
  12   2  21         29.20         43.43        32.69 o
  13   2  21         21.09         -4.28        40.18 o
  14   2  21         65.27         33.99        68.25 o
   1   3  21        797.16        755.77        27.35 o
   2   3  21          0.00         14.04        20.16 o
   3   3  21        125.99        124.21        18.55 o
   4   3  21        716.57        678.51        31.02 o
   5   3  21        459.92        406.19        37.23 o
   6   3  21        221.13        205.63        22.34 o
   7   3  21         50.81         24.82        24.82 o
   8   3  21         57.84         76.13        26.05 o
   9   3  21          6.49         62.04        34.12 o
  10   3  21          0.88        -37.10        37.10 o
  11   3  21        126.86        140.89        72.90 o
  12   3  21        342.54        223.39        46.21 o
  13   3  21         31.70         79.41       122.54 o
  14   3  21         12.66        162.60       144.25 o
   0   4  21       2540.24       2655.50       102.37 o
   1   4  21          0.87        -20.75        20.75 o
   2   4  21         35.43         44.67        16.34 o
   3   4  21        537.34        509.15        26.05 o
   4   4  21        173.71        198.74        24.13 o
   5   4  21        921.48        933.22        35.75 o
   6   4  21        257.10        255.35        40.33 o
   7   4  21        201.19        148.95        29.55 o
   8   4  21        349.03        401.01       100.82 o
   9   4  21         33.73         11.60        29.55 o
  10   4  21        129.95        134.65        31.75 o
  11   4  21          9.47         37.23        35.75 o
  12   4  21         65.64         34.12        83.76 o
  13   4  21          6.29         40.33        74.45 o
   1   5  21        270.06        306.90        28.52 o
   2   5  21         94.84         85.53        22.34 o
   3   5  21         99.77         69.55        83.76 o
   4   5  21        636.11        624.03        31.75 o
   5   5  21        228.54        198.28        29.07 o
   6   5  21        137.76        177.32        28.26 o
   7   5  21         97.13        117.30        32.57 o
   8   5  21          0.08        -32.69        32.69 o
   9   5  21         35.06         76.71        41.88 o
  10   5  21         38.49         48.88        40.33 o
  11   5  21         13.48        -37.82        52.74 o
   0   6  21        409.44        440.52        43.43 o
   1   6  21          0.55        -19.36        27.35 o
   2   6  21         32.85          3.50        35.68 o
   3   6  21        307.97        293.98        35.75 o
   4   6  21         24.32         -2.39        79.11 o
   5   6  21          0.04         22.96        43.71 o
   6   6  21          4.43         38.78        35.10 o
   7   6  21          5.95         14.13        38.76 o
   8   6  21        108.20         69.91        47.12 o
   9   6  21          8.90        -44.61        44.61 o
   1   7  21          0.11          8.95        44.14 o
   2   7  21         12.82         39.29        42.73 o
   3   7  21         87.23         69.64        60.49 o
   4   7  21         14.30         49.56        63.60 o
   5   7  21          2.45         10.02        61.04 o
   6   7  21        124.92         97.75        49.32 o
   0   0  22        704.05        784.86        80.66 o
   1   0  22         65.78         15.51        34.12 o
   2   0  22         38.27         77.56        27.92 o
   3   0  22        101.37        117.88        27.92 o
   4   0  22        428.18        369.16        31.02 o
   5   0  22        793.67        778.66        40.33 o
   6   0  22       4388.01       4650.23        99.27 o
   7   0  22        611.11        580.12        34.12 o
   8   0  22       4331.20       4389.65        99.27 o
   9   0  22        981.53        899.64        49.64 o
  10   0  22        205.53        245.08        37.23 o
  11   0  22          0.12         40.33        46.53 o
  12   0  22        215.54        254.38        46.53 o
  13   0  22         14.12         15.51        65.15 o
  14   0  22        470.46        496.36        86.86 o
  15   0  22        297.53         99.27        99.27 o
   1   1  22          0.79        -13.60        14.13 o
   2   1  22          3.20         10.86        21.61 o
   3   1  22         36.90         27.14        18.61 o
   4   1  22       1274.74       1295.09        36.14 o
   5   1  22          5.99        -19.38        19.38 o
   6   1  22        723.71        702.88        27.92 o
   7   1  22        631.71        647.94        32.57 o
   8   1  22         30.40         41.88        24.13 o
   9   1  22        461.80        436.77        27.35 o
  10   1  22        149.25         94.18        27.35 o
  11   1  22        280.76        294.63        38.78 o
  12   1  22          1.58        -32.67        34.89 o
  13   1  22        232.49        258.39        49.64 o
  14   1  22         28.29        -11.83        46.82 o
   0   2  22        300.20        241.97        34.12 o
   1   2  22        161.65        173.92        31.02 o
   2   2  22        356.91        391.41        24.33 o
   3   2  22         89.78        106.26        21.72 o
   4   2  22        222.25        215.00        46.53 o
   5   2  22       1029.94       1083.61        29.07 o
   6   2  22          6.85        -12.59        34.12 o
   7   2  22        571.90        541.59        28.26 o
   8   2  22         88.49         39.02        20.75 o
   9   2  22        259.66        246.16        37.23 o
  10   2  22        140.20        133.61        30.71 o
  11   2  22         30.96        136.72        82.21 o
  12   2  22         11.53         32.68        32.69 o
  13   2  22          0.30        -68.25        68.25 o
  14   2  22          4.32         33.76        46.21 o
   1   3  22        148.24        128.30        18.55 o
   2   3  22        245.50        265.81        41.88 o
   3   3  22        476.24        408.44        21.61 o
   4   3  22        112.01         99.62        21.72 o
   5   3  22        928.88        927.16        31.30 o
   6   3  22         16.25          5.20        34.29 o
   7   3  22        482.07        540.12        37.23 o
   8   3  22          2.54        -29.47        41.88 o
   9   3  22          0.81        -14.80        28.26 o
  10   3  22        135.90        103.80        55.84 o
  11   3  22          1.74         -9.31        35.10 o
  12   3  22        164.33        107.16        76.00 o
  13   3  22        174.06        105.74        60.13 o
   0   4  22          8.52        -40.33        40.33 o
   1   4  22        440.39        441.23        34.12 o
   2   4  22        105.10         81.69        26.37 o
   3   4  22          0.82        -23.27        23.27 o
   4   4  22         87.10         65.02        27.35 o
   5   4  22         81.83         97.25        25.15 o
   6   4  22        186.71         97.39        30.48 o
   7   4  22         23.35         47.40        27.35 o
   8   4  22         30.89         41.57        27.35 o
   9   4  22         19.37         23.27        35.10 o
  10   4  22         86.79        142.10        89.96 o
  11   4  22          0.03         14.38        55.84 o
  12   4  22          2.21         42.93        58.54 o
   1   5  22         24.81         57.10        29.55 o
   2   5  22         73.72         34.53        25.15 o
   3   5  22         64.89         98.59        88.41 o
   4   5  22          0.65         44.90        52.74 o
   5   5  22         18.64         -0.80        29.55 o
   6   5  22          2.28         16.51        30.48 o
   7   5  22          3.53          6.63        30.41 o
   8   5  22          8.67         37.51        35.75 o
   9   5  22         58.27        108.58        36.14 o
  10   5  22          0.69         -8.09       120.99 o
  11   5  22         18.59          0.44        67.01 o
   0   6  22        177.04        189.24        52.74 o
   1   6  22         89.14         80.21        49.64 o
   2   6  22          6.23         -9.93        32.04 o
   3   6  22          1.20         64.11        62.04 o
   4   6  22         13.44         29.24        42.41 o
   5   6  22         16.61         50.83        42.40 o
   6   6  22          0.03         25.24        41.88 o
   7   6  22         47.71        114.56        43.97 o
   8   6  22          9.51         67.02        47.12 o
   1   7  22          4.56         21.86        45.44 o
   2   7  22        111.06         91.00        45.44 o
   3   7  22          2.58         -2.60        38.45 o
   4   7  22        132.11         80.66        68.25 o
   5   7  22          0.68       -109.61       124.09 o
   1   1  23         21.11         24.82        31.02 o
   2   1  23          2.09          7.03        16.34 o
   3   1  23         68.79         88.52        21.14 o
   4   1  23       1129.85       1149.43        30.71 o
   5   1  23        138.94        140.36        35.68 o
   6   1  23         23.81         10.21        26.05 o
   7   1  23         39.48         29.47        19.74 o
   8   1  23        374.64        321.52        27.35 o
   9   1  23          5.24         -1.74        72.90 o
  10   1  23          0.77         18.12        26.83 o
  11   1  23         79.46         93.95        31.02 o
  12   1  23         25.30         56.73        37.23 o
  13   1  23        119.29        127.11        40.18 o
  14   1  23          1.22        -47.12        47.12 o
   0   2  23        108.51        111.68        31.02 o
   1   2  23        774.83        874.49        35.10 o
   2   2  23        260.77        225.81        26.37 o
   3   2  23        114.95        127.99        27.35 o
   4   2  23        679.59        708.62        30.41 o
   5   2  23        154.93        179.67        21.61 o
   6   2  23        815.34        926.48        28.12 o
   7   2  23        132.84        167.37        51.19 o
   8   2  23          2.72         14.98        29.12 o
   9   2  23        254.51        219.59        29.07 o
  10   2  23          0.45         31.19        40.18 o
  11   2  23          0.98        -28.41        62.04 o
  12   2  23        160.73        137.74        41.30 o
  13   2  23        142.20        212.97        48.11 o
  14   2  23          3.36          6.44       133.40 o
   1   3  23        334.25        312.37        23.83 o
   2   3  23          1.25        -20.75        20.75 o
   3   3  23       1861.71       1824.37        52.14 o
   4   3  23         38.00          6.53        23.27 o
   5   3  23        214.13        226.41        23.27 o
   6   3  23         70.48         48.01        22.95 o
   7   3  23        281.86        297.62        28.26 o
   8   3  23        167.89        152.58        26.32 o
   9   3  23         51.27        101.67        33.53 o
  10   3  23         54.54        108.46        49.35 o
  11   3  23         32.43          9.31        46.53 o
  12   3  23         65.40         93.47        85.31 o
  13   3  23          5.39         11.18        65.15 o
   0   4  23         74.59         58.94        34.12 o
   1   4  23         47.63         30.46        40.33 o
   2   4  23          1.15         10.18        48.08 o
   3   4  23       1077.51       1007.66        42.73 o
   4   4  23         16.70         -9.31        28.26 o
   5   4  23         14.35         58.94        28.52 o
   6   4  23          7.04          5.95        34.12 o
   7   4  23          5.46        -31.02        31.02 o
   8   4  23          4.44         61.22        32.04 o
   9   4  23        127.95        182.38        46.82 o
  10   4  23          0.80         35.10        38.34 o
  11   4  23          1.05        -21.20        76.00 o
  12   4  23         72.28        124.09        74.45 o
   1   5  23        190.81        157.09        30.71 o
   2   5  23        115.55        162.77        63.60 o
   3   5  23          5.57         25.16        29.55 o
   4   5  23          7.51        -12.28        26.83 o
   5   5  23         15.30         40.97        36.52 o
   6   5  23          7.28         13.80        49.64 o
   7   5  23          9.61         29.37        34.12 o
   8   5  23         12.53         68.25        39.48 o
   9   5  23          9.45         41.17        35.75 o
  10   5  23         34.03         71.72        53.37 o
   0   6  23          0.72        -18.61        55.84 o
   1   6  23         77.59         71.97        60.49 o
   2   6  23          8.01         79.56        44.98 o
   3   6  23        129.32         60.03        43.22 o
   4   6  23          2.10         33.95        37.97 o
   5   6  23         13.72         58.69        40.18 o
   6   6  23         53.32         48.04        38.34 o
   7   6  23        113.37         61.45        85.31 o
   8   6  23          3.84        -28.78        62.04 o
   1   7  23         12.36         38.07        47.66 o
   2   7  23         80.30        -49.64        74.45 o
   3   7  23         95.65        189.28        69.27 o
   0   0  24       2131.11       2199.48       108.58 o
   1   0  24        249.80        204.75        37.23 o
   2   0  24        100.77         89.96        24.82 o
   3   0  24       1536.84       1641.08        49.64 o
   4   0  24         76.26         62.04        27.92 o
   5   0  24          6.65         -3.10        27.92 o
   6   0  24        637.50        722.82        46.53 o
   7   0  24         36.72         31.02        34.12 o
   8   0  24       1646.29       1799.29        86.86 o
   9   0  24        662.19        676.28        46.53 o
  10   0  24         80.68         65.15        37.23 o
  11   0  24         73.79         24.82        43.43 o
  12   0  24         16.35         -3.10        49.64 o
  13   0  24        106.39         24.82        49.64 o
  14   0  24          3.86        -49.64        65.15 o
   1   1  24         82.50        102.97        24.82 o
   2   1  24       1035.08       1112.73        32.69 o
   3   1  24        142.19        167.52        17.14 o
   4   1  24        364.10        357.94        20.65 o
   5   1  24         33.87         63.53        23.49 o
   6   1  24       1728.87       1758.58        47.12 o
   7   1  24        318.88        327.64        24.13 o
   8   1  24         70.61         57.17        27.92 o
   9   1  24        189.97        177.32        30.48 o
  10   1  24        163.85        125.10        27.35 o
  11   1  24        101.89         89.96        28.52 o
  12   1  24         14.33        -29.94        41.02 o
  13   1  24          0.17         56.93        40.18 o
  14   1  24        123.24        179.56        54.71 o
   0   2  24          4.25         31.02        24.82 o
   1   2  24       1127.90       1130.47        35.58 o
   2   2  24        914.42        867.71        29.55 o
   3   2  24        656.81        587.18        35.68 o
   4   2  24         13.63        -17.99        27.92 o
   5   2  24        311.64        290.88        23.83 o
   6   2  24        463.94        393.86        54.29 o
   7   2  24         53.24         96.39        29.47 o
   8   2  24        573.45        566.89        93.07 o
   9   2  24        116.40        159.74        41.88 o
  10   2  24         21.57         19.78        68.25 o
  11   2  24        290.03        253.16        43.87 o
  12   2  24          8.09         71.35        44.67 o
  13   2  24        102.06         63.60        82.21 o
   1   3  24          0.42         -5.64        44.98 o
   2   3  24        412.86        382.23        31.30 o
   3   3  24        305.62        283.53        24.13 o
   4   3  24        880.23        743.53        35.68 o
   5   3  24        414.06        378.60        33.95 o
   6   3  24         43.37         10.86        44.98 o
   7   3  24          0.19         -7.76        26.32 o
   8   3  24        139.46         89.62        29.07 o
   9   3  24         20.40         27.92        49.64 o
  10   3  24        123.89         84.90        96.17 o
  11   3  24         19.01        -17.79        36.52 o
  12   3  24        262.73        256.15        60.49 o
   0   4  24        513.84        586.32        46.53 o
   1   4  24         70.12         36.01        27.92 o
   2   4  24        238.04        267.45        57.39 o
   3   4  24          0.98        -37.23        37.23 o
   4   4  24          4.79         -1.03        36.14 o
   5   4  24          0.33          1.30        31.47 o
   6   4  24          5.17         36.88        51.19 o
   7   4  24        360.93        398.20        76.00 o
   8   4  24         13.81         20.16        30.71 o
   9   4  24        193.72        146.42        37.10 o
  10   4  24         17.02         34.52        50.21 o
  11   4  24         15.62          0.54        49.88 o
   1   5  24        106.94         59.94        69.80 o
   2   5  24          3.86         50.88        41.88 o
   3   5  24          0.16          6.98        80.66 o
   4   5  24         98.73        117.87        43.43 o
   5   5  24        107.56        112.68        33.95 o
   6   5  24          9.22          7.48        71.35 o
   7   5  24        203.64        205.61        40.54 o
   8   5  24         34.11         48.79        99.27 o
   9   5  24          6.95        -40.33        41.51 o
   0   6  24         20.52         27.92        55.84 o
   1   6  24         43.93         82.21        39.48 o
   2   6  24         25.70         13.51        52.74 o
   3   6  24          0.04         15.51        35.10 o
   4   6  24          0.01        -28.93        55.90 o
   5   6  24         23.04         41.33        33.95 o
   6   6  24        104.80         35.09        49.32 o
   7   6  24          5.45         67.32        43.22 o
   1   1  25        293.39        282.30        26.32 o
   2   1  25        265.42        224.74        35.68 o
   3   1  25         77.59        107.23        21.94 o
   4   1  25        503.95        444.80        26.05 o
   5   1  25        728.30        666.26        30.48 o
   6   1  25        301.32        288.37        32.90 o
   7   1  25        404.50        415.64        79.11 o
   8   1  25          0.40        -27.35        29.55 o
   9   1  25          0.00         -8.21        77.56 o
  10   1  25        291.01        230.50        37.10 o
  11   1  25         38.05         23.96        31.75 o
  12   1  25          1.16         -1.63        41.51 o
  13   1  25          2.27        -36.41        57.39 o
   0   2  25         28.18        -27.92        27.92 o
   1   2  25         34.91         17.84        25.24 o
   2   2  25        850.35        808.20        33.53 o
   3   2  25         22.43         38.00        71.35 o
   4   2  25        966.66       1021.23        37.29 o
   5   2  25        556.66        522.09        51.19 o
   6   2  25        172.79        126.74        26.83 o
   7   2  25        801.96        841.34        40.75 o
   8   2  25        174.54        123.37        35.68 o
   9   2  25        145.61        130.43        60.49 o
  10   2  25          1.10         19.89        37.10 o
  11   2  25         12.63         27.42        39.48 o
  12   2  25          4.15         98.86       120.99 o
  13   2  25         81.26        -30.31        77.56 o
   1   3  25         76.59         28.44        31.02 o
   2   3  25         17.07         18.48        26.05 o
   3   3  25         67.82         71.35        25.24 o
   4   3  25        175.13        186.72        77.56 o
   5   3  25         67.71         48.39        21.61 o
   6   3  25         31.50         43.18        27.92 o
   7   3  25        211.45        180.09        41.88 o
   8   3  25        127.55        122.00        60.49 o
   9   3  25          0.59        -10.86        34.89 o
  10   3  25         57.71         84.76        51.45 o
  11   3  25          3.79        -24.18        44.63 o
  12   3  25          0.58        -69.80        69.80 o
   0   4  25         20.35         15.51        31.02 o
   1   4  25         91.75        104.21        62.04 o
   2   4  25        219.04        219.04        26.83 o
   3   4  25         27.11         67.01        51.19 o
   4   4  25        149.53        145.04        38.98 o
   5   4  25         43.15         44.10        52.74 o
   6   4  25         41.41         28.33        49.64 o
   7   4  25         34.42         39.55        30.48 o
   8   4  25        130.32        158.34       125.64 o
   9   4  25          4.74         24.82       105.48 o
  10   4  25         52.80         31.37        66.70 o
  11   4  25          9.55        -59.63        59.63 o
   1   5  25         39.06        110.40        36.52 o
   2   5  25         88.61        116.37        37.23 o
   3   5  25        145.68        186.13        38.78 o
   4   5  25          0.21         -1.55        39.48 o
   5   5  25         31.16          1.55        37.29 o
   6   5  25         84.61         -5.03        51.19 o
   7   5  25          0.38          4.38        37.23 o
   8   5  25          1.99        -21.72        37.97 o
   9   5  25          0.09        101.34        54.37 o
   0   6  25          3.60        -21.72        58.94 o
   1   6  25         23.18         45.99        43.43 o
   2   6  25          6.99        -27.92        58.94 o
   3   6  25         36.44         18.45        86.86 o
   4   6  25         17.62         51.19        50.45 o
   5   6  25          2.60          7.76        51.19 o
   6   6  25          5.37         20.64        96.17 o
   0   0  26       2811.30       2773.39       108.58 o
   1   0  26         85.63         74.45        34.12 o
   2   0  26        388.13        356.76        40.33 o
   3   0  26        555.38        471.54        46.53 o
   4   0  26          2.97        102.37        34.12 o
   5   0  26          2.36        -18.61        34.12 o
   6   0  26        362.96        347.45        40.33 o
   7   0  26        561.30        654.57        40.33 o
   8   0  26        435.52        409.49        43.43 o
   9   0  26          3.45         15.51        46.53 o
  10   0  26        115.03         74.45        43.43 o
  11   0  26        189.40         93.07        43.43 o
  12   0  26         48.96        133.40        71.35 o
  13   0  26          1.81         77.56        71.35 o
   1   1  26        132.70        166.54        22.95 o
   2   1  26       2633.93       2714.19        62.04 o
   3   1  26        430.05        462.46        62.04 o
   4   1  26          4.19         25.95        55.84 o
   5   1  26          3.95         11.84        27.92 o
   6   1  26          0.04          5.93        29.47 o
   7   1  26          9.91        -26.05        26.05 o
   8   1  26        320.84        377.13        32.69 o
   9   1  26         86.46         64.76        34.89 o
  10   1  26         47.87         57.29        66.70 o
  11   1  26         42.69         40.23        36.14 o
  12   1  26          4.23         30.95        46.82 o
   0   2  26       1412.21       1405.31        77.56 o
   1   2  26         88.03         90.80        23.49 o
   2   2  26         14.02         50.78        29.55 o
   3   2  26          1.37          2.78        21.72 o
   4   2  26         71.75         51.45        26.05 o
   5   2  26          0.13         27.14        26.05 o
   6   2  26       1241.35       1272.56        82.21 o
   7   2  26         35.96         99.88        46.53 o
   8   2  26         31.03          0.92        29.55 o
   9   2  26        174.14        185.51        46.53 o
  10   2  26          2.83         29.77        45.44 o
  11   2  26          0.99         -1.82        43.04 o
  12   2  26         17.42        148.83        46.82 o
   1   3  26         15.87         26.63        72.90 o
   2   3  26         18.09         13.65        27.35 o
   3   3  26          0.16        -14.99        40.33 o
   4   3  26        613.40        532.67        31.30 o
   5   3  26        127.29        105.05        31.02 o
   6   3  26        143.85        179.78        31.75 o
   7   3  26         10.88        -19.94        31.02 o
   8   3  26         97.38         60.27        34.72 o
   9   3  26          4.44          3.62        37.87 o
  10   3  26         24.78         74.25        45.08 o
  11   3  26         41.81        112.57        52.12 o
   0   4  26       1462.08       1448.74        80.66 o
   1   4  26          7.23          5.66        25.15 o
   2   4  26        108.28        154.83        32.90 o
   3   4  26        119.08        140.09        34.29 o
   4   4  26          0.68        -15.51        31.75 o
   5   4  26         30.96         21.10        42.41 o
   6   4  26          5.96        -48.23        49.64 o
   7   4  26         32.50          3.10        50.45 o
   8   4  26          8.80         -8.27        80.66 o
   9   4  26          0.04         50.08        54.29 o
  10   4  26          3.73         41.88        48.26 o
   1   5  26         25.89         26.53        46.53 o
   2   5  26         64.39        100.82        30.71 o
   3   5  26          0.03         12.01        33.53 o
   4   5  26         14.22        -29.55        29.55 o
   5   5  26         10.46         52.53        96.17 o
   6   5  26          2.12          6.11        76.00 o
   7   5  26         78.41         79.00        47.12 o
   8   5  26         50.52         33.72        49.64 o
   0   6  26         46.01         12.41        58.94 o
   1   6  26         11.21         69.38        37.23 o
   2   6  26          1.21         85.83        77.56 o
   3   6  26          5.47         38.11        37.97 o
   4   6  26         14.81         59.14       134.95 o
   5   6  26          2.77        132.69        57.36 o
   1   1  27        217.97        239.97        25.15 o
   2   1  27         14.48          0.93        21.61 o
   3   1  27         14.31         57.39        28.52 o
   4   1  27         61.17         40.46        26.05 o
   5   1  27        439.58        464.74        31.75 o
   6   1  27         24.37         44.05        27.35 o
   7   1  27        428.79        393.63        34.28 o
   8   1  27        257.92        309.60        38.78 o
   9   1  27         91.53        110.13        30.71 o
  10   1  27          1.93        -35.58        35.58 o
  11   1  27          0.06          1.51        44.61 o
  12   1  27        144.23        149.06        43.97 o
   0   2  27        873.25        893.44        55.84 o
   1   2  27        114.24        103.64        40.33 o
   2   2  27        144.16        151.17        26.83 o
   3   2  27        130.28        138.06        28.65 o
   4   2  27          6.17          5.64        23.83 o
   5   2  27        419.46        454.73        37.10 o
   6   2  27        682.07        727.24        38.34 o
   7   2  27        920.34        972.22        80.66 o
   8   2  27        111.83         76.67        29.78 o
   9   2  27         15.42         -0.60        39.30 o
  10   2  27          2.41         83.20        35.75 o
  11   2  27          0.71         21.38        40.54 o
   1   3  27          2.80        -12.41        32.57 o
   2   3  27         77.20        124.10        26.05 o
   3   3  27        149.13        153.49        31.30 o
   4   3  27        128.54        160.68        35.68 o
   5   3  27         61.01         18.53        35.11 o
   6   3  27        115.28         37.16        41.33 o
   7   3  27          5.95         -8.76        37.10 o
   8   3  27          1.28         -3.36        39.30 o
   9   3  27         37.38         34.21        51.19 o
  10   3  27         42.35         26.37        82.21 o
  11   3  27          0.12         51.45        96.17 o
   0   4  27        118.83        217.16        52.74 o
   1   4  27        491.98        531.44        83.76 o
   2   4  27          2.18        -23.00        31.75 o
   3   4  27        149.14        279.45        46.21 o
   4   4  27        233.51        201.04        62.04 o
   5   4  27         11.07         -7.76        37.87 o
   6   4  27          2.29          2.07        47.17 o
   7   4  27         12.00         -8.04        52.91 o
   8   4  27          0.82        -43.38       152.01 o
   9   4  27          6.45         62.39        59.11 o
   1   5  27         11.94        -14.20        40.33 o
   2   5  27         19.51         56.73        37.23 o
   3   5  27          0.26         14.00        52.74 o
   4   5  27         17.06        -49.88        49.88 o
   5   5  27          1.99         42.59        40.18 o
   6   5  27         35.11        -49.85       107.03 o
   7   5  27         12.47        -54.81        69.80 o
   0   6  27         67.72         15.51        62.04 o
   1   6  27         87.85        -10.86       150.46 o
   2   6  27         32.66         49.64        68.25 o
   3   6  27          1.32         71.84        66.70 o
   0   0  28       4466.58       4892.21       254.38 o
   1   0  28       1602.70       1622.46        65.15 o
   2   0  28          5.81         68.25        43.43 o
   3   0  28        736.85        809.68        52.74 o
   4   0  28        280.06        297.81        49.64 o
   5   0  28        568.64        521.17        46.53 o
   6   0  28       1164.41       1197.46        62.04 o
   7   0  28         16.87         52.74        37.23 o
   8   0  28         42.94          0.00        49.64 o
   9   0  28        398.94        381.57        58.94 o
  10   0  28        260.41        214.05        49.64 o
  11   0  28         94.13        -12.41        77.56 o
   1   1  28         82.66         87.36        26.83 o
   2   1  28        584.47        530.50        34.89 o
   3   1  28          1.97         27.35        29.55 o
   4   1  28        183.76        210.95        28.52 o
   5   1  28        436.46        507.58        31.75 o
   6   1  28        867.00        881.77        38.34 o
   7   1  28          2.07         38.49        29.55 o
   8   1  28        121.73        135.51        51.19 o
   9   1  28        285.79        290.73        32.69 o
  10   1  28          3.38         49.29        39.30 o
  11   1  28         72.58         66.37        40.99 o
   0   2  28         47.13         27.92        37.23 o
   1   2  28        539.91        555.19        46.53 o
   2   2  28          2.12         26.21        31.75 o
   3   2  28        288.64        310.68        86.86 o
   4   2  28         10.78         -6.20        31.30 o
   5   2  28        113.17        101.96        30.48 o
   6   2  28        125.04        112.71        29.55 o
   7   2  28         54.97         59.42        28.26 o
   8   2  28         28.56          6.82        37.97 o
   9   2  28         31.12         15.42        35.11 o
  10   2  28        142.11        183.34        53.70 o
  11   2  28          0.09         -1.65        52.91 o
   1   3  28        175.15        203.78        32.90 o
   2   3  28         19.26        -17.23        29.07 o
   3   3  28         59.29         39.87        29.55 o
   4   3  28        476.18        533.15        37.97 o
   5   3  28          9.69         -3.10        35.75 o
   6   3  28         72.86        129.75       110.13 o
   7   3  28         63.77         14.75        68.25 o
   8   3  28          2.37         29.33        36.14 o
   9   3  28         14.22        -13.10        49.64 o
  10   3  28         11.69        137.00        72.90 o
   0   4  28          0.22         -3.10        37.23 o
   1   4  28          0.34         41.57        41.88 o
   2   4  28         88.75         43.78        38.76 o
   3   4  28          1.05         31.88        30.41 o
   4   4  28          3.60        -18.61        44.67 o
   5   4  28         16.82         74.71        82.21 o
   6   4  28          0.87         12.33        46.53 o
   7   4  28        194.31        175.53        72.90 o
   8   4  28        152.41         59.39       111.68 o
   1   5  28         20.17         27.64        35.75 o
   2   5  28          2.22        -57.55        89.96 o
   3   5  28          0.47          7.76        43.71 o
   4   5  28          6.00         44.34        43.97 o
   5   5  28         33.60         81.35        38.76 o
   6   5  28         73.52         26.18        44.93 o
   1   1  29          2.00         17.06        28.52 o
   2   1  29        183.41        102.34        72.90 o
   3   1  29         54.92         25.23        32.04 o
   4   1  29         53.17         57.77        31.75 o
   5   1  29         10.34        -17.06        26.32 o
   6   1  29        158.80        248.45        46.53 o
   7   1  29          3.89        -22.53        37.51 o
   8   1  29         15.98         35.01        58.94 o
   9   1  29         34.41          0.97        34.28 o
  10   1  29        129.70        148.91        48.26 o
  11   1  29        172.22        203.11        79.11 o
   0   2  29       1667.33       1883.05        80.66 o
   1   2  29          3.23         26.37        44.98 o
   2   2  29         45.70         36.23        26.83 o
   3   2  29         38.87        -15.78        63.60 o
   4   2  29          4.80         -7.42        48.08 o
   5   2  29         39.90         69.00        40.33 o
   6   2  29          3.48         43.17        37.87 o
   7   2  29        171.28        274.45        41.88 o
   8   2  29          2.21          2.61        51.19 o
   9   2  29          5.23          0.89        37.23 o
  10   2  29          2.09        -43.04        43.04 o
   1   3  29          3.24         31.98        52.74 o
   2   3  29        211.55        222.68        32.90 o
   3   3  29        469.38        494.10        40.18 o
   4   3  29          3.35         13.91        37.23 o
   5   3  29         61.76         94.12        82.21 o
   6   3  29         20.89         50.54        43.04 o
   7   3  29         55.60         95.64        44.93 o
   8   3  29          0.86         -9.55        53.67 o
   9   3  29        147.78        144.66        73.75 o
   0   4  29         93.14         74.45        49.64 o
   1   4  29        115.88         87.53        39.48 o
   2   4  29          1.40          8.12        42.27 o
   3   4  29        106.82        -12.41        38.76 o
   4   4  29         60.63        146.38        42.70 o
   5   4  29         51.15         27.92        49.64 o
   6   4  29         65.92        -26.16        60.60 o
   7   4  29          4.98         53.99        55.90 o
   1   5  29        220.70        249.11        39.30 o
   2   5  29          6.66         56.12        35.75 o
   3   5  29          1.80         45.05        50.31 o
   4   5  29          3.16          4.69        47.12 o
   0   0  30        182.10        170.62        55.84 o
   1   0  30        450.42        471.54        49.64 o
   2   0  30        190.97        217.16        46.53 o
   3   0  30          5.77        -24.82        43.43 o
   4   0  30        797.56        744.53        55.84 o
   5   0  30        414.61        586.32        55.84 o
   6   0  30        312.47        291.61        46.53 o
   7   0  30        215.20        226.46        43.43 o
   8   0  30        965.49        995.81        89.96 o
   9   0  30        350.18        393.98        68.25 o
  10   0  30         51.36        -71.35        71.35 o
   1   1  30          5.38         18.61        28.52 o
   2   1  30        780.00        826.31        52.12 o
   3   1  30          1.04        -15.95        49.64 o
   4   1  30        118.71         76.33        57.39 o
   5   1  30        163.11        218.49        82.21 o
   6   1  30         25.26        127.93       296.26 o
   7   1  30         47.95         23.44        46.53 o
   8   1  30         22.13         24.20        41.30 o
   9   1  30          0.40        -33.87       117.88 o
  10   1  30         81.57        142.87        71.25 o
   0   2  30          0.06         46.53        37.23 o
   1   2  30         97.47        126.23        31.30 o
   2   2  30        200.50        263.56        43.97 o
   3   2  30          9.28         55.84        34.96 o
   4   2  30        224.04        276.66        31.75 o
   5   2  30          7.51         39.09        32.69 o
   6   2  30         21.68         -4.65        72.90 o
   7   2  30        262.40        217.12        88.41 o
   8   2  30          3.08        121.14        42.41 o
   9   2  30         71.41         40.46        50.31 o
   1   3  30         44.30         15.10        96.17 o
   2   3  30         51.30         15.51        31.02 o
   3   3  30        197.55        137.31        32.69 o
   4   3  30          0.56         28.00        40.99 o
   5   3  30          1.63        -54.52        71.35 o
   6   3  30        113.44         26.61        46.53 o
   7   3  30          0.11          6.78        56.24 o
   8   3  30          0.12         43.89        71.35 o
   0   4  30         26.11         71.35        65.15 o
   1   4  30        222.15        154.08        40.99 o
   2   4  30         83.99        140.74        41.88 o
   3   4  30        192.39        243.81        40.99 o
   4   4  30         10.08         62.42        36.14 o
   5   4  30          1.16        -39.23        49.64 o
   6   4  30        146.49         76.00        63.61 o
   1   5  30          0.77        -42.53       243.52 o
   2   5  30         61.01         13.96        50.45 o
   1   1  31        296.46        275.76        35.75 o
   2   1  31         98.73        174.56        33.53 o
   3   1  31          7.45        -13.48        31.75 o
   4   1  31          1.84        -20.68        32.69 o
   5   1  31        124.42        125.71        65.15 o
   6   1  31         16.12         -3.10        32.69 o
   7   1  31        252.54        359.19        41.88 o
   8   1  31          4.14         18.61        32.90 o
   9   1  31        124.84        185.40        53.37 o
   0   2  31        136.23        127.19        43.43 o
   1   2  31         84.95         52.74        65.15 o
   2   2  31        128.19        119.48        38.45 o
   3   2  31        203.45        235.93        41.68 o
   4   2  31         37.91         -8.14        33.28 o
   5   2  31         13.32        -28.54        79.11 o
   6   2  31          0.14        -52.77        52.77 o
   7   2  31         21.71         29.43        40.54 o
   8   2  31          0.00        -72.76        74.45 o
   1   3  31         22.71         35.37        88.41 o
   2   3  31        132.85        173.22        58.94 o
   3   3  31         73.73         17.30        43.43 o
   4   3  31        256.94        307.12        65.15 o
   5   3  31         45.66          4.49        89.96 o
   6   3  31         80.72         83.84        54.29 o
   7   3  31        156.97        208.06        65.37 o
   0   4  31        324.82        322.63        62.04 o
   1   4  31          6.63         65.07        41.73 o
   2   4  31         57.18         24.55        38.34 o
   3   4  31         77.55        123.01        48.29 o
   4   4  31          3.71        -49.03        49.03 o
   5   4  31          5.15        -34.12        71.35 o
   0   0  32        650.13        595.63        86.86 o
   1   0  32          4.34         83.76        49.64 o
   2   0  32          0.01        -46.53        46.53 o
   3   0  32         64.67        102.37        55.84 o
   4   0  32         42.33          9.31        52.74 o
   5   0  32         75.77        139.60        58.94 o
   6   0  32        170.34          3.10        62.04 o
   7   0  32         64.52         43.43        49.64 o
   8   0  32         63.17         -6.20       102.37 o
   1   1  32         86.18         52.74        45.91 o
   2   1  32          0.00         32.91        41.81 o
   3   1  32        210.85        266.74        39.48 o
   4   1  32        159.85        223.36        39.30 o
   5   1  32          9.66         -6.20        41.68 o
   6   1  32         24.88         73.83        38.34 o
   7   1  32         78.66         78.43        42.73 o
   8   1  32         44.76         14.95        77.00 o
   0   2  32          5.77         27.92        52.74 o
   1   2  32          0.91         -4.14        32.69 o
   2   2  32         80.10        117.88        41.68 o
   3   2  32        120.47        158.54        43.43 o
   4   2  32          6.53        -40.54        40.54 o
   5   2  32        398.34        369.96        41.51 o
   6   2  32         26.38         33.01        76.00 o
   7   2  32         49.37        114.78        66.59 o
   1   3  32         14.08         17.11        37.97 o
   2   3  32         16.71         79.71       156.66 o
   3   3  32         46.36         29.74        49.88 o
   4   3  32        109.30        158.93        57.68 o
   5   3  32         21.83         40.72        51.42 o
   6   3  32         29.25        -16.43        66.88 o
   0   4  32        434.20        387.78        77.56 o
   1   4  32        221.85        230.97        60.06 o
   2   4  32          0.07        -52.51        52.51 o
   3   4  32         36.02         23.08        76.33 o
   1   1  33         54.05         58.94        44.61 o
   2   1  33         62.63         99.27        37.29 o
   3   1  33         61.48        114.29        41.51 o
   4   1  33         60.33         47.07        38.34 o
   5   1  33         59.39         51.65        43.22 o
   6   1  33         29.15        -56.66        56.66 o
   7   1  33          1.76          9.24        52.91 o
   0   2  33         31.54         74.45        58.94 o
   1   2  33        120.71        147.73        39.48 o
   2   2  33         42.72         68.96        49.64 o
   3   2  33        123.55         37.64        49.03 o
   4   2  33         50.43         42.81        46.46 o
   5   2  33         55.81         85.46        51.68 o
   6   2  33         38.02        189.14        71.27 o
   1   3  33         77.39        127.57        77.56 o
   2   3  33        147.70        123.11        54.29 o
   3   3  33         65.31         21.72        52.74 o
   4   3  33        141.44        173.72        99.27 o
   0   0  34         42.34         80.66        89.96 o
   1   0  34        123.35        105.48        49.64 o
   2   0  34         16.59         65.15        52.74 o
   3   0  34         29.57         58.94        62.04 o
   4   0  34         39.95         34.12       114.78 o
   5   0  34         10.69        -77.56        77.56 o
   6   0  34          7.24         27.92        62.04 o
   1   1  34          3.96         35.68        35.10 o
   2   1  34          4.09         55.50        49.64 o
   3   1  34         10.73        -17.80        40.99 o
   4   1  34          6.00         21.17        43.71 o
   5   1  34          0.28        -36.99        43.71 o
   0   2  34         82.76        176.83        89.96 o
   1   2  34          0.00         86.20        88.41 o
   2   2  34          0.01          9.31        65.15 o
   3   2  34          0.15        -44.93        44.93 o
   4   2  34         11.76         86.86        77.56 o
   1   3  34         12.97         -1.24        54.71 o
   1   1  35         31.13        118.27       110.13 o
   2   1  35         77.75         13.96        85.31 o
   3   1  35         85.76        -47.01       158.21 o
   4   1  35          2.08        -43.43        64.83 o
   0   2  35          3.67        -31.02        68.25 o
   1   2  35         42.57         46.95        56.91 o
   2   2  35         10.89          6.20        77.56 o
   0   0  36          5.07         -6.20        96.17 o
   1   0  36        122.09        229.56       108.58 o
                                                
